# Supplementary material for: Spatial tumor immune heterogeneity facilitates subtype co-existence and therapy response in pancreatic cancer
Source: Nat Commun. 2025 Jan 6;16:335. doi: 10.1038/s41467-024-55330-7 (PMC11704331; doi:10.1038/s41467-024-55330-7)
Supplement: Supplementary file 4 — Source Data [file 41467_2024_55330_MOESM4_ESM.zip]

Archive with 2 entries (2 files):
- Klein-et-al_SourceData.pdf
- Klein-et-al_SourceData.xlsx
