# Supplementary material for: Spatial tumor immune heterogeneity facilitates subtype co-existence and therapy response in pancreatic cancer
Source: Nat Commun. 2025 Jan 6;16:335. doi: 10.1038/s41467-024-55330-7 (PMC11704331; doi:10.1038/s41467-024-55330-7)
Supplement: Supplementary file 4 — Source Data [file 41467_2024_55330_MOESM4_ESM.zip › Klein-et-al_SourceData.xlsx]

## Sheet: Figure 1
	Fig. 1D				Fig. 1F				Fig. 1H				Fig. 1I				Fig. 1J				Fig. 1K				Fig. 1L				Fig. 1M				Fig. 1N
		Correlation plot				Correlation plot				GATA6 [H-score] by patient				GATA6 [H-score] by sample				GATA6 [H-score] patient-paired				ECAD [pixel%/area] by patient				ECAD [pixel%/area] by sample				ECAD [pixel%/area] patient-paired				GATA6 [log10(TPM)]	JUNB [log10(TPM)]
		JUNB_epi	GATA6_epi			JUNB+ cells [%panCK]	GATA6:JUNB+ cells [%panCK]			high	low			high	low			high	low			high	low			high	low			high	low			3.09885	1.18317
	1	5.11191	2.07224		1	27.7452	0.0684932			157.669	82.1328			171.524	62.8863			157.669	82.1328			95.8067	94.5293			97.7174	95.3071			95.8067	94.5293			2.80675	2.84803
	2	4.35444	2.10372		2	15.4917	2.53077			65.9574	53.0005			NA	122.934			65.9574	53.0005			95.6588	96.9516			95.8767	95.4821			95.6588	96.9516			2.69335	1.50308
	3	4.00011	0.248924		3	30.9387	2.88579			95.5264	80.8875			78.2051	96.4912			95.5264	80.8875			94.8661	94.5531			94.6397	93.531			94.8661	94.5531			2.68854	1.37503
	4	5.00591	1.35799		4	11.6412	9.08796			83.0029	52.0935			146.773	224.876			83.0029	52.0935			93.8184	94.9878			93.6395	93.2717			93.8184	94.9878			2.48784	1.97302
	5	4.5344	2.3306		5	38.1816	16.8226			126.967	40.4792			90	86.6359			126.967	40.4792			94.4061	93.6123			93.7374	95.4878			94.4061	93.6123			2.39285	1.58003
	6	5.41651	2.54485		6	23.2755	18.1643			105.964	56.0585			178.943	140.583			105.964	56.0585			94.0986	96.5386			95.6407	97.3795			94.0986	96.5386			2.34571	2.18397
	7	5.71701	2.56683		7	46.994	19.7005			135.659	121.505			NA	115.57			135.659	121.505			94.8948	94.856			98.3978	95.7098			94.8948	94.856			2.2872	1.67063
	8	4.57474	2.224		8	45.9531	20.3244			12.9952	24.8701			74.2606	127.859			12.9952	24.8701			95.3829	NA			95.0291	94.0597			95.3829	NA			2.25392	2.14372
	9	4.96539	2.92078		9	45.9815	20.4336			105.862	46.5632			95.0853	120.889			105.862	46.5632			94.9038	95.4863			93.8993	93.7261			94.9038	95.4863			2.22023	1.48203
	10	5.04715	3.36894		10	32.5755	21.2288			108.316	73.001			193.358	89.2985			108.316	73.001			94.5993	94.2414			92.4892	93.3912			94.5993	94.2414			2.18434	1.56039
	11	5.69181	3.03764		11	76.6784	37.2695			129.218	108.185			NA	32.9545			129.218	108.185			97.3824	95.7128			NA	95.4034			97.3824	95.7128			2.14933	1.70649
	12	5.61699	2.65024		12	86.8709	46.8116			140.334	109.148			58.0645	74.1743			140.334	109.148			95.9658	95.5433			NA	93.0226			95.9658	95.5433			2.11465	1.30132
	13	4.76906	0.94456		13	89.7044	47.0424			177.107	62.8863			99.8876	14.2188			177.107	62.8863			96.7052	95.45			95.1341	98.0868			96.7052	95.45			2.03028	1.50196
	14	6.37258	1.94532		14	76.4545	55.9677			101.495	64.0482			118.529	110.484			101.495	64.0482			96.3129	94.5529			94.867	96.6449			96.3129	94.5529			1.90145	1.80867
	15	2.86711	1.15729		15	58.8006	31.3011			43.3526	99.7471			25.3411	NA			43.3526	99.7471			94.0589	94.6821			96.6324	95.1336			94.0589	94.6821			1.77191	1.19716
	16	5.41975	2.74114		16	28.6249	22.049			143.969	111.827			NA	82.2766			143.969	111.827			96.1688	94.9015			98.6371	93.7982			96.1688	94.9015			1.62384	1.88237
	17	5.73144	3.51749		17	58.3507	27.4749			108.262	79.5636			39.1055	19.3521			108.262	79.5636			96.0318	94.6723			96.2465	NA			96.0318	94.6723			1.46717	1.84933
	18	4.49155	2.71521		18	31.1624	19.4462			136.13	56.9326			117.931	NA			136.13	56.9326			97.3491	93.7198			94.9244	NA			97.3491	93.7198			1.25048	1.26362
	19	6.35123	3.3099		19	73.9935	45.2962			54.674	1.19105			99.4531	143.223			54.674	1.19105			95.2285	NA			93.601	94.2605			95.2285	NA			0.942352	1.49509
	20	3.80008	0.343499		20	13.3699	7.68192			78.2051	30.6293			NA	90.2088			78.2051	30.6293			95.2582	NA			96.1324	93.2053			95.2582	NA			0.127257	1.35923
	21	5.22053	1.47587		21	43.8007	31.5333			32.0519	20.1058			153.33	53.2123			32.0519	20.1058			94.9296	95.0972			96.9351	93.6372			94.9296	95.0972			2.68718	1.01954
	22	4.51179	1.74735		22	36.5223	32.2973			76.3528	125.366			39.7802	NA			76.3528	125.366			95.4503	95.0543			94.9765	93.18			95.4503	95.0543			2.47559	1.94104
	23	4.59934	2.07539		23	83.0128	55.9519			96.8244	82.6347			132.299	135.854			96.8244	82.6347			95.8261	94.0809			94.694	95.203			95.8261	94.0809			2.39168	1.78402
	24	6.55238	3.53406		24	54.9743	35.2			132.079	13.3659			127.53	124.534			132.079	13.3659			95.6037	94.7234			95.7576	94.4444			95.6037	94.7234			2.33901	1.62161
	25	5.93692	2.19344		25	40.6022	31.2576			133.181	68.3099			103.673	131.614			133.181	68.3099			94.9185	96.8638			92.8481	93.2456			94.9185	96.8638			2.28233	1.78979
	26	5.52508	1.13746		26	54.6958	20.5181			119.604	55.5556			126.754	4.71658			119.604	55.5556			93.694	96.229			94.6822	95.3459			93.694	96.229			2.25267	1.6597
	27	4.06835	1.38948		27	38.2419	9.84029			2.7632	103.463			131.269	0.847035			2.7632	103.463			94.1453	95.402			96.6079	93.1202			94.1453	95.402			2.21889	1.8761
	28	4.39256	2.1176		28	80.8039	63.5296			62.2924	57.437			NA	122.189			62.2924	57.437			92.8879	95.2276			97.1306	93.4087			92.8879	95.2276			2.17905	2.09816
	29	5.94333	2.85967		29	80.2677	52.4119			118.529	70.9184			65.9574	81.6975			118.529	70.9184			94.867	95.9276			94.187	96.5386			94.867	95.9276			2.14458	2.40826
	30	9.50431	3.18283		30	55.0423	45.8312			55.7998	56.6794			153.846	0.247389			55.7998	56.6794			93.5302	93.7801			NA	93.4748			93.5302	93.7801			2.11315	1.66788
	31	9.62376	2.16252		31	44.6571	4.79098			113.597	118.649			188.764	110.235			113.597	118.649			94.4302	95.7198			96.1698	95.0945			94.4302	95.7198			2.02819	1.32024
					32	71.8595	33.2602			88.12	81.0061			NA	136.773			88.12	81.0061			96.5676	94.0293			96.3407	94.3564			96.5676	94.0293			1.89937	1.57948
										97.9367	125.738			NA	NA			97.9367	125.738			95.9082	96.0096			NA	93.9224			95.9082	96.0096			1.77047	1.75717
										36.1659	101.43			NA	NA			36.1659	101.43			96.251	94.9619			94.1608	95.5929			96.251	94.9619			1.62242	1.3684
										116.57	64.0747			NA	82.1328			116.57	64.0747			92.9912	94.5757			96.8525	95.1362			92.9912	94.5757			1.46241	1.6049
										127.464	61.4874			177.107	173.959			127.464	61.4874			94.2365	95.2378			96.558	95.5964			94.2365	95.2378			1.24683	1.79135
										153.33	115.988			35.4922	115.556			153.33	115.988			96.5337	95.101			93.0561	93.834			96.5337	95.101			0.940862	1.68072
										134.915	100.996			NA	62.2118			134.915	100.996			94.4864	95.9796			94.6938	95.5902			94.4864	95.9796			0.0757345	1.28832
										104.846	82.5704			105.964	5.84192			104.846	82.5704			95.8946	95.0684			93.5035	93.4167			95.8946	95.0684			2.6658	2.09057
										131.614	32.7652			NA	108.045			131.614	32.7652			93.2456	94.5016			97.408	96.6532			93.2456	94.5016			2.47518	1.03382
										35.4922	1.43793			101.495	164.83			35.4922	1.43793			93.0561	93.0784			95.2178	95.6277			93.0561	93.0784			2.38343	1.92677
										101.305	103.554			117.635	44.6429			101.305	103.554			96.4214	96.0615			95.794	94.8609			96.4214	96.0615			2.33722	1.94541
										92.8339	99.5658			108.262	NA			92.8339	99.5658			95.7796	92.2997			96.0318	NA			95.7796	92.2997			2.28034	2.18012
										139.144	115.556			15.3715	55.7998			139.144	115.556			96.655	93.834			95.6995	92.8997			96.655	93.834			2.24833	2.16346
										12.6569	114.791			NA	120.551			12.6569	114.791			92.8607	94.2548			NA	95.2654			92.8607	94.2548			2.21701	1.91685
										166.041	0.247389			96.7662	82.6347			166.041	0.247389			95.3418	93.4748			96.6476	94.0809			95.3418	93.4748			2.17856	1.57317
										66.3409	147.028			18.2872	98.3689			66.3409	147.028			96.2603	97.5709			95.6958	96.1976			96.2603	97.5709			2.14424	1.98962
										93.0769	137.415			12.6526	103.554			93.0769	137.415			96.1367	97.6419			94.8491	96.0615			96.1367	97.6419			2.11259	2.03375
										97.1082	124.119			13.5954	88.3721			97.1082	124.119			93.5327	96.0531			95.2941	93.1762			93.5327	96.0531			2.01917	1.89535
										99.4531	56.7327			135.659	147.028			99.4531	56.7327			93.6011	94.805			94.3014	97.388			93.6011	94.805			1.89763	1.54922
										NA	157.429			73.1981	36.1003			NA	157.429			NA	97.2023			96.8282	100			NA	97.2023			1.76913	1.85501
										69.9922	74.2492			11.6767	97.9381			69.9922	74.2492			95.0769	94.9228			95.3762	95.0491			95.0769	94.9228			1.61878	1.1643
														69.9922	124.119											95.0769	96.0531							1.43197	1.80397
														136.13	NA											97.2903	95.821							1.24637	1.7221
														98.1415	75.0799											96.0414	NA							0.938419	1.97708
														146.987	110.225											96.1834	96.3426							0.0658333	1.6251
														52.0935	NA											95.1448	96.2418							2.60566	1.66159
														52.3303	53.0005											96.7681	97.6613							2.46588	1.64655
														152.777	159.559											96.5042	96.5488							2.38262	1.55881
														147.356	48.7844											94.2365	93.6444							2.32965	2.59346
														91.7355	NA											96.0502	97.4079							2.27516	1.52585
														142.927	NA											97.1203	NA							2.24628	2.23323
														120.259	1.63934											96.9183	NA							2.21175	1.06796
														124.483	107.572											93.5972	NA							2.17718	2.13998
														108.316	52.2843											94.5993	94.9409							2.14159	2.09415
														NA	157.429											NA	96.3529							2.11256	1.93379
														43.3526	NA											94.059	94.856							2.06197	2.15178
														83.2957	121.505											95.9559	NA							2.01912	1.48683
														151.221	NA											96.1906	94.8307							1.89182	1.97444
														NA	97.6864											94.982	92.2638							1.82654	2.02882
														105.862	75.9378											94.8255	93.9436							1.76578	1.32951
														NA	NA											93.7698	94.0973							1.6177	1.68808
														75.6798	79.5636											95.0388	95.2472							1.41721	1.45153
														48.4848	46.5632											91.4897	95.0414							1.20628	1.93139
														0.475779	99.4382											94.3178	92.8282							0.921539	1.78014
														154.36	43.3333											93.6714	95.6399							0.0613229	1.07354
														NA	76.4493											94.9587	92.3502							2.60268	0.977758
														113.597	73.9454											93.9016	95.1951							2.46007	2.37707
														71.0798	61.3488											94.184	94.7962							2.38257	1.53094
														NA	111.827											NA	94.9015							2.32721	1.28483
														129.349	82.5704											92.3038	95.0684							2.27434	1.87388
														NA	44.9328											93.2386	95.2351							2.24377	2.09179
														129.287	74.2492											95.3789	96.0758							2.20549	1.84657
														123.828	24.8701											93.8268	98.7141							2.17642	2.04841
														NA	NA											94.7626	95.0543							2.13864	1.66072
														120.112	125.366											92.8677	NA							2.10836	1.68644
														81.6338	62.0743											96.3986	95.7078							2.0607	1.96055
														66.5343	97.992											93.7127	91.4143							2.01847	1.792
														49.1941	8.42697											95.9403	93.9729							1.93701	1.49037
														56.079	NA											92.6267	NA							1.89052	1.58637
														125.988	100.996											95.2394	95.9796							1.81842	1.7691
														113.142	69.4648											94.3256	94.8997							1.76154	1.64222
														112.392	95.0289											94.382	92.7975							1.61171	1.6773
														43.3925	42.1464											94.2436	93.6243							1.41713	1.43103
														70.0394	1.19105											96.2133	NA							1.14713	1.61953
														7.45841	81.9652											93.8896	93.9872							0.910167	1.8086
														109.281	65.0066											94.8695	93.4179							0.0394338	1.16346
														86.319	50.187											93.1421	93.9655							2.58826	2.3266
														111.398	50.8021											94.9143	92.8066							2.45925	2.17932
														NA	NA											97.6739	NA							2.37687	2.00334
														129.218	132.36											97.0908	97.0999							2.32632	2.45712
														93.0769	101.43											96.1367	94.6363							2.27168	2.41128
														78.8296	106.224											94.9719	NA							2.24307	2.16281
														102.583	50.3539											96.4812	92.2215							2.20035	1.54056
														NA	17.3218											95.3676	95.1556							2.17626	2.4973
														143.969	NA											96.9699	NA							2.13764	1.65535
														113.812	119.346											NA	NA							2.10653	1.36766
														14.4476	77.2512											92.4395	94.1447							2.05978	1.99393
														85.0163	85.9205											95.5642	94.1615							2.01827	1.60914
														NA	2.87141											NA	91.6593							1.93569	1.69763
														NA	NA											94.3474	94.1273							1.88995	1.01075
														66.0895	3.25765											94.106	93.1729							1.81431	2.02107
														88.4698	NA											93.251	97.033							1.75475	1.48864
														NA	55.5556											93.5042	95.4251							1.60908	0.695345
														NA	NA											93.0784	92.5995							1.41547	1.9431
														93.1957	40.4792											95.3253	94.6251							1.14545	1.92057
														167.554	125.101											95.9321	95.7612							0.875074	1.88487
														36.1659	NA											96.251	95.8781							0.00499099	0.947634
														134.123	20.1058											96.8286	94.3162							2.54435	1.99358
														NA	NA											96.0918	97.8402							2.45889	1.47305
														88.12	70.9184											97.0434	95.9276							2.37366	1.43299
														135.256	53.6306											96.6315	96.0152							2.32149	1.38835
														118.061	40.5149											96.1499	94.4399							2.26908	1.95775
														NA	104.482											97.2472	96.1508							2.24217	1.75433
														101.305	76.8428											95.5957	94.2754							2.20012	1.59787
														140.334	78.6984											95.9658	95.3494							2.17195	1.45506
														117.403	56.7327											93.3257	94.805							2.13463	1.31857
														NA	131.982											96.4287	96.3483							2.10555	1.92961
														97.9367	72.9377											95.3877	93.2412							2.05719	1.52304
														113.834	122.417											NA	96.0583							2.0142	1.91742
														47.1299	102.225											95.5865	95.1371							1.93417	1.71996
														103.478	97.619											94.0379	94.5757							1.88907	1.47538
														104.611	108.043											92.9142	94.1076							1.80981	2.2519
														57.3719	108.848											NA	94.6953							1.75292	1.40685
																																		1.59941	1.95642
																																		1.4044	1.85374
																																		1.13664	1.35864
																																		0.873618	1.91838
																																		-0.117582	1.59223
																																		2.54159	1.69953
																																		2.45516	2.28111
																																		2.37123	1.48174
																																		2.32052	1.71231
																																		2.26461	1.29615
																																		2.24152	2.22734
																																		2.19625	1.05391
																																		2.16999	1.78864
																																		2.13424	2.05239
																																		2.10534	2.10002
																																		2.05613	1.76622
																																		2.00725	1.58669
																																		1.93386	1.79789
																																		1.8889	2.14811
																																		1.80865	1.53814
																																		1.74757	1.73861
																																		1.59455	1.52871
																																		1.3952	1.47651
																																		1.13662	1.99694
																																		0.865537	1.38737
																																		1.27078	2.90399
																																		2.54151	1.8114
																																		2.44957	2.32909
																																		2.369	1.4401
																																		2.31931	1.87727
																																		2.26009	1.8032
																																		2.24024	1.5702
																																		2.19603	1.38724
																																		2.16554	1.52406
																																		2.13345	1.84189
																																		2.10368	2.13489
																																		2.04937	1.78456
																																		2.00475	2.00641
																																		1.92225	1.58564
																																		1.88711	1.75966
																																		1.80552	1.89792
																																		1.74701	2.05683
																																		1.58897	1.87566
																																		1.38979	1.756
																																		1.13336	2.20295
																																		0.838643	1.72688
																																		0.583716	2.77703
																																		2.53748	2.62352
																																		2.51469	1.46784
																																		2.4341	1.63941
																																		2.40798	1.96866
																																		2.3615	2.23237
																																		2.34618	1.82088
																																		2.31907	1.33338
																																		2.30619	1.54901
																																		2.25713	1.93862
																																		2.23297	2.33934
																																		2.19513	2.14246
																																		2.18557	1.25991
																																		2.16533	2.03484
																																		2.15504	1.57227
																																		2.12963	2.30471
																																		2.11561	2.04085
																																		2.10184	1.71258
																																		2.08908	1.67742
																																		2.04712	2.08428
																																		2.03559	1.80852
																																		2.00452	0.942516
																																		1.97901	1.63708
																																		1.91962	1.23982
																																		1.90307	1.48704
																																		1.88354	1.60924
																																		1.86693	2.33473
																																		1.80336	1.22516
																																		1.77919	2.20269
																																		1.74565	1.36905
																																		1.72433	2.06657
																																		1.66638	1.76963
																																		1.6394	2.28915
																																		1.58332	1.20726
																																		1.52186	2.36527
																																		1.5139	1.03538
																																		1.47734	1.22281
																																		1.38303	2.09357
																																		1.33987	1.71922
																																		1.33665	1.51736
																																		1.25894	1.90747
																																		1.13157	1.75223
																																		1.09761	1.13029
																																		1.05281	1.83438
																																		0.997213	1.4855
																																		0.817851	1.68301
																																		0.649063	1.29842
																																		0.583943	1.65203
																																		0.246034	1.30045
																																		2.69001	0.698044
																																		2.53385	2.69339
																																		2.50519	1.79483
																																		2.43042	1.81047
																																		2.39526	1.2684
																																		2.35911	2.24835
																																		2.34573	1.37045
																																		2.31564	1.94005
																																		2.29812	2.05428
																																		2.29217	2.30382
																																		2.25638	2.14175
																																		2.22499	1.47031
																																		2.19391	2.1689
																																		2.18478	1.67069
																																		2.16242	2.30919
																																		2.14956	2.35844
																																		2.12506	2.12466
																																		2.11473	2.6837
																																		2.1013	1.83777
																																		2.08804	1.34694
																																		2.04611	1.39141
																																		2.03558	2.20528
																																		2.00388	1.57858
																																		1.97851	1.67194
																																		1.91156	1.72438
																																		1.90274	1.74847
																																		1.88272	2.37776
																																		1.8649	1.75264
																																		1.79598	2.04892
																																		1.77333	1.47159
																																		1.74505	1.79951
																																		1.72018	2.28915
																																		1.65958	2.13729
																																		1.62568	1.22417
																																		1.58055	1.11146
																																		1.51542	1.45929
																																		1.5094	1.50368
																																		1.47364	1.53994
																																		1.37627	1.90553
																																		1.33942	1.32615
																																		1.33657	1.2791
																																		1.25467	1.23406
																																		1.12997	1.15049
																																		1.05391	1.74601
																																		1.04792	1.74913
																																		0.970981	1.75744
																																		0.800224	1.50469
																																		0.639722	1.38717
																																		1.07695	1.12639
																																		0.128267	1.54407
																																		1.01949	2.40095
																																		2.53886	2.65541
																																		2.50227	2.73116
																																		2.42576	1.45971
																																		2.35891	1.68734
																																		2.31444	1.08948
																																		2.22406	1.66994
																																		2.19109	1.41892
																																		2.15933	2.11656
																																		2.12302	1.58237
																																		2.10016	1.93674
																																		2.04231	1.77351
																																		2.00205	1.65472
																																		1.91071	1.77768
																																		1.8825	1.68384
																																		1.79291	2.39427
																																		1.74242	1.53266
																																		1.65407	1.54051
																																		1.56001	1.27884
																																		1.50176	1.93307
																																		1.37551	1.66551
																																		1.33297	1.92314
																																		1.12889	1.75212
																																		1.03844	1.7357
																																		0.724768	1.28007
																																		1.74134	1.69821
																																		0.729587	2.28099
																																		2.30239	2.49668
																																		2.4981	1.46648
																																		2.41904	1.7042
																																		2.35845	2.38293
																																		2.31328	1.99851
																																		2.19033	1.73182
																																		2.1591	1.94257
																																		2.12247	1.40445
																																		2.09725	1.52171
																																		2.04172	1.95544
																																		1.99411	1.98129
																																		1.90816	1.1858
																																		1.87725	1.38685
																																		1.78581	1.64793
																																		1.73533	1.41251
																																		1.64793	1.94753
																																		1.55804	1.77337
																																		1.4933	1.98444
																																		1.36059	1.64835
																																		1.31642	1.83154
																																		1.12236	1.75264
																																		1.03744	1.06901
																																		0.721882	1.95028
																																		0.550856	1.61182
																																		1.75533	1.60502
																																		2.49672	1.89584
																																		2.41578	1.75096
																																		2.35844	1.82446
																																		2.30923	2.12147
																																		2.18774	1.24206
																																		2.15854	2.0792
																																		2.12005	1.92746
																																		2.09362	1.52802
																																		2.04025	1.84182
																																		1.99224	1.28504
																																		1.90685	1.25386
																																		1.8762	1.82646
																																		1.78068	2.10441
																																		1.72922	1.29097
																																		1.64713	1.58039
																																		1.54824	2.05579
																																		1.48258	1.47687
																																		1.35653	1.40198
																																		1.30851	1.43064
																																		1.11949	1.54953
																																		1.03739	1.91058
																																		0.710039	1.1998
																																		0.548409	1.09016
																																		2.52164	1.95441
																																		2.49006	1.18419
																																		2.40942	2.13687
																																		2.34652	2.32928
																																		2.30806	2.0213
																																		2.18719	1.23665
																																		2.15832	2.00319
																																		2.11991	2.09639
																																		2.09005	1.68865
																																		2.03956	1.90643
																																		1.98531	2.32611
																																		1.9065	1.82334
																																		1.86835	1.67025
																																		1.77979	1.75751
																																		1.72879	1.50377
																																		1.64026	1.91189
																																		1.5226	1.69948
																																		1.482	1.78891
																																		1.34825	1.23629
																																		1.29428	1.73551
																																		1.10086	1.63744
																																		1.00743	1.42307
																																		0.70302	1.44087
																																		0.304895	1.36716
																																		2.08698	1.6966
																																		1.97369	1.97078
																																		1.86029	1.72175
																																		1.71984	1.10742
																																		2.08652	2.23872
																																		1.97304	1.79004
																																		1.86024	1.92349
																																		1.71809	1.5512
																																		2.08578	2.01485
																																		1.97216	1.53108
																																		1.85864	1.74722
																																		1.71395	2.40121
																																		2.08363	1.62644
																																		1.96719	1.93366
																																		1.85832	1.76176
																																		1.7119	1.08781
																																		2.08043	1.27137
																																		1.96599	2.71001
																																		1.85827	2.25076
																																		1.69419	1.24756
																																		2.07953	1.18485
																																		1.96199	1.45047
																																		1.85538	1.38607
																																		1.69286	1.60875
																																		2.07505	1.49173
																																		1.9603	1.53659
																																		1.85357	1.31854
																																		1.68896	2.18981
																																		2.07446	1.59377
																																		1.95993	1.63249
																																		1.85333	1.75327
																																		1.68886	1.56167
																																		2.07247	1.8754
																																		1.95899	1.5378
																																		1.84472	1.22173
																																		1.68678	1.24111
																																		2.07203	1.83174
																																		1.95553	1.71165
																																		1.83982	1.55961
																																		1.68146	2.62329
																																		2.069	1.48322
																																		1.95484	1.57625
																																		1.83699	1.52423
																																		1.6805	1.71879
																																		2.06899	2.0674
																																		1.94887	2.21878
																																		1.83393	1.37297
																																		1.67957	1.82794
																																		2.06757	1.5929
																																		1.94625	2.14747
																																		1.833	1.3711
																																		1.67521	2.19504
																																		2.06753	2.24817
																																		1.94264	1.47635
																																		1.8284	1.62734
																																		1.67344	2.36336
																																		2.06474	1.68239
																																		1.93838	1.01831
																																		1.82779	1.13211
																																		1.67218	2.00679

## Sheet: Figure 2
	Fig. 2E							Fig. 2F							Fig. 2G				Fig. 2H				Fig. 2I			Fig. 2J			Fig. 2K								Fig. 2L
		JUNB [%input]							H3K27ac [%input]							log2FC [siJUNB vs siCtrl]				all	JUNB bound			-log10(q-value)			Spearman's R [to JUNB]			Overall survival probablility								Progression-free survival probablility
		JUNB	HNF1B	FOXA1	GATA6	IgG			JUNB	HNF1B	FOXA1	GATA6	IgG			all	JUNB bound		sigUP	2243	146		H: IL2 STAT5 Signaling	1.5056		1	-0.348134			low		mid		high				low		mid		high
	1	0.098421	0.22514	0.148117	0.478949	0.042		1	9.48857	1.52951	1.90152	4.37979	0.0385		1	-4.59698	2.30303		sigDN	1587	49		H: IL6 JAK STAT3 Signaling	1.62456		2	-0.293			Months	status	Months	status	Months	status			Months	status	Months	status	Months	status
	2	0.085057	0.162492	0.102841	0.384847			2	37.562	10.144	11.936	2.75263			2	2.97601	3.18021		ns	32910	451		H: TGFbeta Signaling	1.69617		3	-0.246377		1	34.8161	1	15.7808	1	66.9363	1		1	34.8161	0	5.75336	1	24.2299	0
	3	0.081122	0.132853	0.084549	0.377808			3	39.7677	8.16232	11.3831	4.24609			3	3.39344	2.74785						C2: Malta Curated Stemness Markers	2.67799		4	-0.24354		2	8.77799	1	93.49	0	7.3	1		1	4.79995	1	2.16984	0	12.0327	1
															4	3.61168	-2.3122						C2: Senese HDAC2 Targets UP	3.27154		5	-0.201974		3	21.4354	1	61.81	0	70.07	1		1	4.14242	1	23.0792	0	7.3643	0
															5	3.48135	2.44774						C2: Senese HDAC1 Targets UP	3.40911		6	-0.201603		4	8.28484	0	124.38	0	11.74	0		1	4.04379	1	3.22188	1	16.1752	1
															6	3.96444	-2.43766						C2: Sana TNF signaling UP	3.84533		7	-0.19963		5	43.5616	0	30.07	1	146.4	0		1	16.7998	1	3.51777	1	4.70132	1
															7	2.66308	-2.39195						C2: Phong TNF Targets UP	5.5938		8	-0.183472		6	16.7998	1	42.3119	0	21.09	1		1	9.59989	1	9.43551	0	2.16984	1
															8	3.09619	1.80177						C2: Senese HDAC3 Targets UP	5.63074		9	-0.177922		7	9.59989	1	38.8931	1	15.3533	1		1	58.9802	0	22.2244	0	12.4273	1
															9	4.16897	3.22378						C2: Hirsch Cellular Transformation Signature UP	7.35033		10	-0.164477		8	22.5205	0	15.5505	1	19.7918	1		1	0.263011	0	15.3533	0	16.9971	0
															10	3.25533	1.67881						H: TNFa signaling via NFkB	7.41704		11	-0.164231		9	84.64	1	41.4904	0	66.84	0		1	5.81911	1	0.230134	0	1.08492	0
															11	3.39712	2.38337						C2: Wu Cell Migration	7.58678		12	-0.1572		10	58.9802	0	94.13	0	24.2299	0		1	12.4601	0	42.3119	1	36.69	0
															12	2.35925	-2.19713									13	-0.15276		11	10.4877	1	8.91	1	12.0327	1		1	39.9776	0	15.5505	0	3.12325	1
															13	3.51562	1.6346									14	-0.15165		12	0.263011	0	24.38	1	77.326	0		1	23.2107	0	2.43285	1	7.03554	1
															14	4.34507	2.23131									15	-0.141906		13	16.3724	1	93.2054	0	44.31	1		1	32.449	1	9.56702	1	13.6766	1
															15	3.38172	3.41									16	-0.100709		14	12.4601	0	20.9425	0	16.38	1		1	0	0	9.50127	0	3.58352	1
															16	-4.25607	1.51833									17	-0.0958989		15	39.9776	0	31.78	1	21.1726	1		1	15.9122	0	24.2627	1	8.51498	1
															17	2.46479	-1.95032									18	-0.0716004		16	35.1452	1	7.85745	1	7.3643	1		1	5.88487	1	10.4876	0	17.2601	1
															18	2.79111	1.58562									19	-0.0712303		17	20.13	1	17.2601	0	5.92	1		1	21.5998	0	10.1259	1	3.94516	1
															19	-2.00425	1.43338									20	-0.0696269		18	20.46	1	19.24	1	19.8244	1		1	16.8656	1	13.8081	0	12.4273	1
															20	2.4377	2.23288									21	-0.0670367		19	23.2107	0	9.36986	1	12.63	0		1	13.6766	0	37.1503	0	8.4821	1
															21	2.69742	-1.68246									22	-0.0613629		20	130.2	1	10.3562	1	0.887671	1		1	9.53414	1	20.3833	1	11.967	1
															22	3.61478	1.78382									23	-0.053839		21	55.72	0	29.9836	0	49.08	0		1	7.49581	0	12.0327	1	12.9533	1
															23	4.25562	1.48607									24	-0.0510022		22	75.1225	0	22.76	1	6.25	1		1	20.8765	0	14.5642	1	4.3068	1
															24	2.30303	-1.47399									25	-0.039408		23	20.16	0	9.50127	0	10.1	0		1	66.2787	0	14.9259	0	6.01637	1
															25	2.47874	2.27666									26	-0.0376812		24	42.9698	0	12.6904	1	46.91	0		1	14.7615	1	19.2655	0	17.9176	1
															26	2.58743	1.66041									27	-0.035091		25	46.5534	1	24.2627	1	17.43	0		1	3.12325	0	9.86291	1	6.37801	0
															27	2.3993	1.46667									28	-0.0251002		26	19.8	1	37.01	1	49.7	0		1	10.4547	1	14.1697	0	32.3503	1
															28	2.84473	1.56616									29	-0.0241135		27	0	0	45.63	0	2.9589	1		1	10.8492	0	23.934	1	10.0602	1
															29	2.63862	1.58863									30	-0.0205365		28	20.9753	0	15.82	1	9.50137	1		1	12.9204	1	31.2654	0	17.0628	1
															30	2.16145	1.31287									31	-0.0205365		29	17.589	1	10.4876	0	30.43	1		1	17.293	1	12.3286	1	0.230134	1
															31	3.64494	1.80461									32	-0.0173296		30	37.4	1	105.501	0	21.88	0		1	12.3286	0	9.07387	1	19.4957	1
															32	2.95011	1.49516									33	-0.0115325		31	6.24657	1	28.4383	1	4.70132	1		1	11.9341	1	11.9341	1	12.8218	1
															33	3.32134	-1.38405									34	-0.0102991		32	15.9122	0	10.1259	1	50.5644	0		1	16.1423	0	23.9669	0	4.33968	1
															34	3.44559	2.26901									35	-0.0049954		33	35.53	1	27.9781	0	15.82	1		1	7.00266	1	12.5259	1	2.63011	1
															35	-2.94745	3.6274									36	-0.0025285		34	32.99	1	28.98	1	46.38	1		1	43.0351	1	0.394516	0	4.04379	0
															36	-2.36274	2.45592									37	-0.0008017		35	50.95	1	13.8081	0	15.1231	1		1	2.86024	1	5.45747	1	9.83003	1
															37	2.931	1.50013									38	0.00314524		36	1.64	0	7.47	1	12.4273	1		1	7.62731	0	17.1286	1	15.9779	1
															38	3.18021	2.23082									39	0.00980574		37	32.83	0	4.08	1	30.2	0		1	21.6984	0	25.0847	1	0.131505	0
															39	2.46197	1.88801									40	0.0188097		38	5.88487	1	16.48	1	21.94	1		1	4.04379	1	2.72874	1	11.178	1
															40	2.70129	1.65656									41	0.0238668		39	12.96	1	7.11	1	6.18	1		1			16.9971	0
															41	3.2565	-1.39654									42	0.0255936		40	21.5998	0	25.5781	1	8.06	1		1			34.0928	0
															42	2.85634	-1.51199									43	0.0292939		41	20.8436	1	19.54	1	16.9971	0		1			1.01917	0
															43	3.99358	1.99155									44	0.0296639		42	12.9863	0	4.99726	1	1.08492	0		1			12.9204	0
															44	-2.13472	2.09727									45	0.0306506		43	13.6766	0	6.84	1	11.02	1		1			12.756	0
															45	2.62007	2.17645									46	0.0322551		44	17.66	1	11.78	1	36.69	0		1			7.39718	0
															46	-2.26757	1.82579									47	0.0329941		45	33.32	1	12.17	1	11.78	1		1			5.26022	1
															47	2.2443	-1.31522									48	0.0371878		46	38.4	0	39.2877	0	3.12325	1		1			16.3724	0
															48	-2.45761	2.80717									49	0.0429849		47	15.8466	1	50.137	1	53.8849	0		1			18.2464	1
															49	2.84277	-1.50479									50	0.044095		48	26.91	1	92.3	1	10.16	1		1			2.63011	0
															50	2.86935	1.99379									51	0.0503854		49	16.09	1	14.0055	0	23.55	1		1			15.8793	0
															51	2.53096	1.3333									52	0.0543324		50	23.75	1	20.0219	1	17.01	0		1			22.4874	1
															52	2.71157	2.33913									53	0.0576627		51	16.94	1	37.1503	1	11.8356	1		1			6.47664	1
															53	-3.55511	1.67801									54	0.057786		52	45.9945	1	25.2162	0	52.37	1		1			19.5943	1
															54	3.5958	1.13127									55	0.058156		53	34.3	0	41.9835	0	50.63	0		1			14.0382	1
															55	2.42541	1.72236									56	0.0592661		54	11.64	0	49.9	1	6.32	1		1			12.1971	1
															56	-2.48278	3.93223									57	0.0622263		55	10.2903	1	33.2712	1	23.29	0		1			10.7506	1
															57	-2.08841	3.14576									58	0.0637064		56	14.9918	1	32.3835	1	30.39	0		1			1.34793	1
															58	-2.84391	1.82241									59	0.0648165		57	10.59	0	4.31	1	7.29863	1		1			14.4327	1
															59	-2.54187	1.27964									60	0.06679		58	7.49581	0	22.8491	1	5	1		1			7.95608	1
															60	1.98911	-1.6025									61	0.0687635		59	18.2794	1	22.7176	1	29.9836	0		1			11.5067	0
															61	2.50075	1.37995									62	0.0695035		60	9.61	1	14.9259	0	27.3	0		1			11.5725	1
															62	2.20174	1.8052									63	0.0736972		61	17.99	1	19.2655	0	5.19452	1		1			4.20817	0
															63	-2.64651	1.64588									64	0.0781375		62	20.8765	0	17.3	1	35.8685	1		1			8.05471	0
															64	4.68332	1.66046									65	0.0783842		63	17.01	1	3.98	1	26.84	1		1			3.38626	1
															65	2.5537	1.25656									66	0.0812211		64	15.03	1	1.18	1	16.9973	0		1			5.5561	1
															66	2.51087	-1.50629									67	0.0813444		65	66.2787	0	19.34	0	8.65	1		1			13.0519	1
															67	2.74785	-1.05892									68	0.0822078		66	15.3204	1	43.06	1	13.82	1		1			52.6022	1
															68	2.45608	-1.46068									69	0.085168		67	19.6931	0	48.0986	1	11.25	1		1			3.02462	1
															69	1.93939	-1.287									70	0.0852914		68	21.88	1	15.8464	0	10.43	1		1			3.6164	0
															70	-2.60903	3.36934									71	0.0925972		69	27.9781	0	9.21	1	20.53	1		1			5.06296	1
															71	-2.49267	1.22655									72	0.0929386		70	3.12325	0	14.1697	0	33.62	1		1			19.4957	1
															72	3.33413	1.20867									73	0.0941721		71	20.9096	1	18.42	1	12.6	1		1			23.5395	1
															73	3.43776	1.08756									74	0.097379		72	19.44	1	5.91781	1	13.9068	1		1			41.3256	0
															74	-2.54529	1.67324									75	0.0998458		73	143.68	0	23.6712	1	7.66019	1		1			49.6762	1
															75	2.5095	1.45808									76	0.100833		74	22.47	1	33.32	1	9.47	1		1			9.27113	1
															76	4.02938	1.49917									77	0.10441		75	10.2904	0	31.8572	0	11.0466	1
															77	-1.71701	1.23469									78	0.10885		76	40.36	1	34.9808	0	5.07	1
															78	2.40805	1.69812									79	0.109837		77	11.1122	0	31.2654	0	15.189	1
															79	-2.50221	1.35818									80	0.125254		78	10.8492	0	14.1041	1	12.2	1
															80	3.84039	1.86699									81	0.125624		79	15.4519	1	3.28767	1	42.34	0
															81	2.46579	1.404									82	0.132285		80	51.3205	0	14.64	1	19.1998	0
															82	2.64725	-1.10385									83	0.135739		81	35.33	1	28.98	0	10.1259	1
															83	3.64037	1.38996									84	0.136355		82	9.21	1	17.4902	1	12.8875	0
															84	1.90061	1.21055									85	0.140426		83	10.2247	1	23.13	1	53.45	1
															85	-2.3122	1.55465									86	0.141042		84	62.76	1	24.87	1	19.21	1
															86	-2.56217	1.21504									87	0.141536		85	30.2462	0	11.9999	1	30.0161	1
															87	3.02191	1.88783									88	0.142029		86	16.22	1	6.35	1	33.55	1
															88	1.84981	1.57723									89	0.144126		87	12.3286	1	24.4271	0	2.86	0
															89	1.93365	-1.07817									90	0.146099		88	23.95	1	3.26	0	14.1041	1
															90	2.38929	1.32751									91	0.152513		89	66.32	0	24.05	1	25.76	0
															91	2.44774	2.03079									92	0.154117		90	13.82	1	25.53	0	3.26	0
															92	2.64081	1.07748									93	0.156707		91	57.89	1	29.9836	1	3.94516	1
															93	2.31503	1.21002									94	0.156707		92	25.2	1	35.43	0	24.0655	1
															94	-2.53459	2.32578									95	0.157693		93	13.8409	1	41.9835	0	10.56	1
															95	3.86144	0.970649									96	0.15868		94	39.0246	1	27.4849	0	9.40264	0
															96	3.3366	1.31866									97	0.161394		95	17.0301	1	25.9726	1	9.69863	0
															97	3.6135	1.13357									98	0.162874		96	16.1423	0	23.9669	0	3.06	1
															98	1.75371	1.5048									99	0.166821		97	5.79	1	9.61	1	15.13	1
															99	2.4562	1.56904									100	0.176812		98	12.9534	1	56.94	0	3.13	1
															100	2.50196	1.34806									101	0.177552		99	9.8	1	12.5259	1	6.50959	1
															101	2.19564	1.72979									102	0.184335		100	20.13	1	0.394516	1	18.22	0
															102	2.21481	2.08551									103	0.187296		101	3.58356	1	18.52	1	20.2	1
															103	2.18914	0.996047									104	0.188652		102	5.1	1	16.48	1	10.43	0
															104	3.1745	1.23549									105	0.190133		103	6.84	1	14.1368	1	18.49	1
															105	1.91028	1.2383									106	0.197656		104	50.3671	1	46.9808	0	6.09	1
															106	2.43875	-1.02325									107	0.200123		105	12.4	0	20.6135	1	43.0027	1
															107	-2.43766	1.12167									108	0.202467		106	26.663	0	30.4767	1	12.11	1
															108	-2.38477	1.19173									109	0.203084		107	67.07	1	9.79726	1	14.1041	1
															109	2.20895	1.9663									110	0.20333		108	19.2	1	10.33	1	12.89	1
															110	1.78112	1.65714									111	0.206167		109	8.02183	1	11.5726	1	21.4356	1
															111	-1.89613	-1.13614									112	0.209127		110	43.4954	0	7.57	1	3.88	1
															112	-2.2397	1.35559									113	0.209867		111	12.9862	0	41.9507	1	14.08	1
															113	2.55647	0.917371									114	0.217761		112	64.28	1	7.92328	1	20.1861	1
															114	1.99039	1.07081									115	0.218995		113	7.62731	0	35.7698	1	12.9533	1
															115	2.20821	2.0192									116	0.221215		114	13.7096	1	9.01	1	22.47	1
															116	2.18471	0.981982									117	0.222818		115	21.6984	0	11.64	0	4.73419	1
															117	-1.98854	-0.843035									118	0.228122		116	37.7753	1	10.23	1	5.19452	1
															118	3.50179	1.11369									119	0.230836		117	4.04379	1	30.46	1	14.4	1
															119	-2.89594	-1.25214									120	0.233056		118	41.9835	0	28.82	0	28.68	1
															120	4.29957	1.29113									121	0.234783		119	8.06	0	2.89315	1	77.37	1
															121	-2.70911	-1.10961									122	0.236879		120	12.0327	1	33.5668	0	10.9807	1
															122	2.08115	-0.948699									123	0.241936		121	32.9753	0	18.49	0	8.67945	1
															123	-1.87587	-1.23318									124	0.241936		122	20.07	1	42.47	0	23.8027	1
															124	2.07622	1.45412									125	0.244033		123	33.1068	1	10.66	1	5.12877	1
															125	1.98007	0.934									126	0.247117		124	12.2	1	15.1889	0	17.9176	1
															126	1.64996	0.937069									127	0.247364		125	41.88	1	16.9971	1	6.37801	0
															127	2.21528	0.987784									128	0.248227		126	9.33698	1	6.31233	1	49.3803	1
															128	3.11219	1.0471									129	0.253777		127	27.66	0	27.5178	1	13.29	1
															129	-2.6026	1.26968									130	0.264138		128	5.26027	1	106.51	0	14.9918	0
															130	2.05082	0.893139									131	0.277706		129	17.6219	1	8.38356	1	12.9533	1
															131	-2.453	1.30226									132	0.284983		130	24.08	1	13.1836	1	39.74	0
															132	-2.40012	-0.797676									133	0.289423		131	2.16984	1	21.81	1	19.6601	1
															133	-2.18431	1.49696									134	0.290903		132	39.18	0	20.46	1	11.15	1
															134	3.2031	-0.99926									135	0.291274		133	23.0792	1	16.6356	1	30.7397	1
															135	-2.27871	1.16935									136	0.300154		134	5.26022	1	43.22	0	8.36	1
															136	-2.43	1.02638									137	0.306198		135	100.077	0	34.0928	0	7.62739	1
															137	1.77816	-1.09841									138	0.318286		136	16.97	1	21.05	1	54.11	0
															138	2.12402	-0.832682									139	0.326673		137	25.23	0	58.98	0	11.88	1
															139	1.95909	0.979842									140	0.335307		138	0.0328767	1	7.3315	1	12.03	1
															140	-2.24232	1.55338									141	0.375393		139	11.18	1	1.01917	1	6.64109	1
															141	-2.39195	-0.966792									142	0.380204		140	24	0	2.79452	0	12.2959	1
															142	-2.3686	1.30556									143	0.381807		141	8.58082	1	67.6	1	99.84	0
															143	-2.17223	1.07263									144	0.382794		142	82.47	0	9.40274	0	8.21909	1
															144	-1.83596	1.75332									145	0.414246		143	20.46	0	38.03	1	12.86	0
															145	2.35958	1.06339									146	0.450879		144	34.2904	1	54.73	0	19.4957	1
															146	2.80073	1.48893												145	6.01637	1	51.0904	0	21.8957	1
															147	3.16615	-0.900543												146	14.3342	1	21.81	0	4.76707	1
															148	-1.71952	1.03467												147	8.75	1	3.61644	1	3.84653	1
															149	2.0285	1.25641												148	20.6794	1	35.07	1	13.95	0
															150	3.88646	-0.836504												149	51.38	0	12.9204	1	6.24657	1
															151	3.12628	-0.868638												150	12	0	12.756	0	4.04379	1
															152	2.65695	1.22191												151	9.43551	0	20.1534	1	9.83003	1
															153	-1.8229	1.26841												152	22.2244	0	61.45	1	17.1615	0
															154	2.34824	-0.865992												153	15.3533	0	14.1041	1	2.79452	0
															155	-1.96738	0.772358												154	112.27	0	7.39718	0	0.131505	0
															156	1.80177	-0.981136												155	0.230134	0	21.9945	0	17.03	1
															157	-2.39972	-0.911913												156			13.68	1
															158	2.34468	1.09453												157			3.25479	1
															159	-2.13726	0.949456												158			19.9559	1
															160	3.22617	5.91912												159			17.6877	1
															161	-1.56914	0.751169												160			22.89	1
															162	2.00583	1.22352												161			9.01	1
															163	-2.13364	1.1796												162			75.56	0
															164	-1.84596	1.05116												163			16.3724	0
															165	2.47671	0.9707												164			85.16	0
															166	2.11112	-0.912861												165			7.79178	1
															167	1.96852	1.48223												166			19.3973	1
															168	3.30949	-0.791636												167			19.77	0
															169	3.22378	1.15567												168			19.8244	0
															170	-2.43271	-0.812544												169			32.04	1
															171	2.1639	0.941757												170			35.23	1
															172	2.69959	0.952298												171			11.05	0
															173	2.88146	1.01084												172			75.03	0
															174	1.81651	1.78743												173			2.63011	0
															175	2.18673	-0.956879												174			12.8219	1
															176	1.93022	-0.768157												175			5.68767	1
															177	-2.47009	1.09108												176			8.16	1
															178	-2.1283	-0.757347												177			43.29	1
															179	5.04896	1.38128												178			6.70685	1
															180	2.01985	1.23671												179			109.38	0
															181	-1.9091	1.26267												180			22.86	1
															182	2.37998	1.10065												181			14.4657	0
															183	2.39451	1.79192												182			15.8793	0
															184	2.64591	1.11418												183			25.26	1
															185	3.39157	1.1654												184			7.2	1
															186	1.65749	2.15962												185			10.8822	1
															187	1.9977	-0.844669												186			12.7562	1
															188	-1.64405	-1.12467												187			99.93	0
															189	2.43024	-0.817901												188			117.3	0
															190	2.19608	-0.950433												189			5.55616	0
															191	3.08348	5.22138												190			38.95	0
															192	-2.15451	-0.712178												191			6.64	0
															193	2.55584	0.8761												192			22.4874	1
															194	2.529	-1.15302												193			7.19992	1
															195	2.36376	0.803743												194			4.8	1
															196	2.12645	5.11231												195			19.5943	1
															197	-2.21725	0.871422												196			15.39	0
															198	3.1614	0.867363												197			26.78	0
															199	1.96822	0.778593												198			14.74	0
															200	2.07593	0.860162												199			27.5178	1
															201	-2.22899	1.37195												200			43.7913	1
															202	1.90046	2.79639												201			26.5315	1
															203	3.53083	0.860749												202			7.82465	1
															204	1.86943	-0.693213												203			23.2767	1
															205	2.28867	-0.908831												204			15.0574	1
															206	-1.92515	1.02097												205			105.69	0
															207	2.22321	0.804937												206			33.9945	0
															208	3.07008	-1.15553												207			14.67	0
															209	1.99141	-0.956852												208			7.96	0
															210	-1.99126	0.930351												209			27.8	0
															211	2.60775	-1.92728												210			21.91	1
															212	2.12146	1.91008												211			6.18	1
															213	1.67881	0.805039												212			14.3998	0
															214	-2.1295	-0.739953												213			101.05	0
															215	-1.8627	1.04182												214			24.11	1
															216	-1.82378	0.67874												215			1.34793	1
															217	-1.8111	0.997539												216			20.53	1
															218	-1.97836	0.67427												217			14.4656	0
															219	2.15626	2.53865												218			25.56	0
															220	-1.97039	-0.73246												219			44.18	1
															221	-2.16626	1.04312												220			24	0
															222	-2.90882	0.917249												221			9.00822	1
															223	2.98433	0.778029												222			54.05	1
															224	-3.39218	-0.687832												223			40.76	0
															225	-2.33234	-0.648862												224			27.9781	0
															226	2.17489	1.17827												225			23.671	0
															227	-2.2091	0.709734												226			13.36	0
															228	-2.28776	0.874075												227			59.33	0
															229	-1.99876	-0.674633												228			16.3397	0
															230	-2.33199	-0.619696												229			19.8	0
															231	2.36109	0.607352												230			11.5067	0
															232	1.8802	-0.688032												231			37.01	0
															233	-1.74286	0.896303												232			86.78	0
															234	2.68613	-1.03819												233			15.8135	1
															235	-1.79896	0.609616												234			0.263014	1
															236	-2.08924	2.7609												235			1.35	1
															237	1.7726	0.779707												236			4.20817	1
															238	2.7029	-0.60445												237			20.3178	1
															239	1.63192	0.60652												238			8.65	1
															240	2.98294	0.77638												239			22.07	0
															241	-2.08188	0.738066												240			17.589	1
															242	-2.28111	1.87855												241			8.05471	0
															243	1.92024	1.43205												242			23.2438	1
															244	2.18769	0.700241												243			21.91	0
															245	2.32998	-0.787156												244			12.34	0
															246	-1.91954	1.26327												245			3.38626	1
															247	-1.82007	0.547356												246			9.63277	1
															248	1.62845	-0.823727												247			37.9726	0
															249	2.38337	0.597545												248			31.8904	1
															250	2.10671	2.53487												249			9.23835	1
															251	1.98482	-0.727425												250			43.42	1
															252	2.18155	1.22295												251			31.97	0
															253	-2.19713	2.13125												252			34.9808	0
															254	1.86596	-0.608393												253			11.6055	1
															255	1.73622	-0.649587												254			15.9779	1
															256	3.41814	-1.00722												255			48.2959	1
															257	3.39912	0.901337												256			71.7362	1
															258	-2.26203	0.777403												257			21.9945	0
															259	2.6088	-0.590304												258			17.9836	0
															260	1.77919	-0.833805												259			32.73	1
															261	-1.99437	-0.537204												260			30.43	0
															262	1.85507	-0.582597												261			5.03008	1
															263	2.48525	-0.655224												262			13.8082	1
															264	-1.92264	-0.602848												263			19.64	1
															265	1.78585	-0.593084												264			3.6164	1
															266	-2.31553	-0.642999												265			24.87	0
															267	2.10194	-0.642492												266			26.51	1
															268	1.6346	1.15116												267			10.9808	1
															269	1.96397	1.70562												268			53.88	0
															270	1.61381	3.81519												269			12.93	0
															271	2.91114	0.793528												270			19.28	0
															272	2.41859	0.803356												271			34.34	1
															273	-1.49444	1.01836												272			40.9972	1
															274	-2.08959	0.612447												273			27.53	1
															275	2.27862	0.804829												274			46.9808	0
															276	2.23131	-0.945562												275			18.62	0
															277	1.64609	-2.11139												276			16.6356	1
															278	-1.92665	-0.516326												277			9.10675	1
															279	4.54642	-0.515609												278			5.58904	1
															280	2.96996	1.13735												279			16.5041	1
															281	-2.07075	-0.679103												280			12.9205	1
															282	-1.96702	0.794908												281			21.3041	1
															283	5.10711	-0.678707												282			11.78	1
															284	-1.72222	1.06726												283			15.92	0
															285	-2.05246	0.548771												284			117.53	0
															286	-2.05571	-1.99652												285			10	1
															287	-1.52774	-0.654036												286			21.8957	0
															288	1.88433	-0.776341												287			60.79	0
															289	1.84232	0.786595												288			19.14	1
															290	-2.19992	0.562382												289			1.12	1
															291	-1.58831	-0.531893												290			10.77	0
															292	1.45341	0.53137												291			40.83	0
															293	-2.09295	0.660578												292			1.87397	1
															294	-1.99472	-1.67026												293			23.5395	0
															295	2.49054	0.664131												294			20.66	1
															296	-2.90939	0.761687												295			41.3256	0
															297	2.05112	-0.488764												296			24.28	1
															298	3.09168	0.51255												297			43.0356	0
															299	-1.73057	0.510134												298			5.65479	0
															300	2.4872	-0.567761												299			28.03	0
															301	3.41	-0.53815												300			10.9808	0
															302	3.40836	-1.01771												301			6.83835	1
															303	3.51829	-0.502467												302			12.1	1
															304	1.90153	-0.577221												303			11.78	1
															305	-2.18322	-0.516632												304			17.4904	1
															306	-1.66234	-0.562487												305			24.57	0
															307	-1.8035	-0.521566												306			13.2822	1
															308	-2.01269	0.900607												307			42.53	1
															309	3.81666	-0.553768												308			12.0329	1
															310	2.19105	-0.653087												309			42.6	1
															311	-2.14441	0.772308
															312	3.17975	0.458956
															313	-1.81086	-0.496286
															314	2.36812	-0.964231
															315	1.70667	-0.721793
															316	3.70336	0.556445
															317	-1.9713	0.614162
															318	1.67641	-1.65528
															319	1.51833	0.544986
															320	2.89805	0.754416
															321	-1.87634	0.614921
															322	2.78015	0.831929
															323	2.07607	-0.712412
															324	2.20276	0.537537
															325	-1.48547	0.557181
															326	-1.80604	0.663026
															327	2.60867	0.539313
															328	2.84256	0.54142
															329	-1.53324	2.50844
															330	-1.95032	-1.09448
															331	-2.10178	0.64071
															332	2.36378	2.25999
															333	3.87514	0.414142
															334	1.64451	-0.814639
															335	1.97829	1.04225
															336	2.26957	-0.44407
															337	-1.83436	0.603341
															338	2.05549	0.560218
															339	-2.13588	-0.509967
															340	-1.76471	-0.566968
															341	-2.54878	-1.75313
															342	3.40007	0.650092
															343	2.0003	-0.418708
															344	1.38709	-2.20931
															345	2.29715	0.799508
															346	-1.78843	0.539635
															347	1.85982	0.630051
															348	-1.67201	1.16722
															349	-1.532	0.413497
															350	1.56393	-1.52758
															351	-1.85723	-0.407945
															352	-1.92969	-1.25478
															353	-2.10361	0.706265
															354	1.87672	0.629977
															355	-1.9188	0.493799
															356	2.66538	-1.20244
															357	1.71669	0.465482
															358	-1.91835	-0.475362
															359	1.63913	-0.65223
															360	2.4878	0.449725
															361	-1.80043	0.475983
															362	2.26072	0.564149
															363	1.98393	0.4165
															364	-1.98544	-1.75426
															365	1.58562	-0.46635
															366	-1.91658	0.831955
															367	1.89579	0.436732
															368	-2.0313	0.477703
															369	3.91218	0.384756
															370	-1.36074	2.93428
															371	2.72053	0.61621
															372	1.75428	0.457695
															373	2.0217	0.954518
															374	2.26617	0.95923
															375	3.08064	-0.424476
															376	2.81425	1.24166
															377	-2.27026	0.841207
															378	-1.75578	-0.415439
															379	1.41763	-1.01088
															380	2.27335	1.39392
															381	1.66076	0.395796
															382	1.32176	-0.612351
															383	-1.70698	-0.556643
															384	2.23647	0.398336
															385	-1.70949	-0.372486
															386	-1.68591	-0.479428
															387	-2.47048	-0.383026
															388	-2.24569	0.676098
															389	-1.5456	-0.424186
															390	1.97639	2.54511
															391	2.52568	1.01351
															392	-1.72741	0.386422
															393	1.54342	0.435629
															394	-1.77389	0.404926
															395	2.81806	-0.367639
															396	-1.3888	0.433816
															397	-1.73103	0.649134
															398	-1.70987	-0.962885
															399	-1.60899	0.473431
															400	1.43338	-0.332243
															401	-2.04949	0.354075
															402	-2.13873	-0.370513
															403	2.23288	-0.404863
															404	-1.33527	-0.393487
															405	-2.01974	0.327016
															406	-1.75049	0.355058
															407	-2.20573	-0.372853
															408	2.9005	0.378665
															409	1.56018	0.366899
															410	-1.97062	1.053
															411	1.69581	0.405864
															412	3.75876	0.455003
															413	3.48143	0.463614
															414	2.68673	0.37504
															415	2.2606	-0.400824
															416	2.31758	-0.375857
															417	1.77093	-0.567946
															418	2.08185	-0.417118
															419	1.54754	0.35147
															420	-2.00992	-0.366966
															421	-2.09519	-0.30365
															422	1.81661	0.630166
															423	-2.03632	0.887438
															424	-1.80389	0.686139
															425	1.80579	-0.851542
															426	2.35056	-0.520036
															427	1.74915	0.338778
															428	2.20848	0.313282
															429	-1.68012	-0.2987
															430	-1.87593	-0.48767
															431	2.63582	0.320482
															432	4.04372	-0.737541
															433	1.93631	-0.313265
															434	1.88718	-0.284685
															435	-1.88108	0.308985
															436	5.14348	-0.295982
															437	2.32318	-0.269624
															438	-1.54503	0.287641
															439	1.80115	-0.607336
															440	2.08164	0.346639
															441	-1.5795	0.320906
															442	1.51404	-0.414601
															443	2.86525	-0.323308
															444	-1.66349	0.276302
															445	1.52485	0.318074
															446	1.43663	-0.381631
															447	1.48865	-0.244255
															448	-1.76337	-1.14114
															449	-1.68246	-0.303144
															450	2.37394	1.2785
															451	-1.73901	-0.855011
															452	-1.85562	0.327223
															453	1.54796	0.221654
															454	1.26595	0.25149
															455	-1.94142	0.240708
															456	-1.89364	-0.310707
															457	2.03103	0.237519
															458	1.47973	0.220331
															459	-1.70926	-0.246391
															460	1.63965	0.232307
															461	-1.5818	0.29805
															462	-1.5565	0.281083
															463	2.09149	-0.615577
															464	-1.84576	0.200183
															465	2.04916	1.6343
															466	3.43181	0.288511
															467	-1.85293	-0.235194
															468	1.78382	0.227317
															469	2.16945	-0.276349
															470	1.92263	-0.236166
															471	-1.56281	-0.229486
															472	3.07649	-0.265053
															473	2.75531	0.218129
															474	1.48607	0.52128
															475	1.77354	-0.265878
															476	2.35996	0.384896
															477	-1.47399	-0.218477
															478	-1.80882	0.319342
															479	3.02864	0.230336
															480	2.27666	0.272525
															481	3.23921	0.218909
															482	1.43121	1.44801
															483	2.29178	-0.18944
															484	2.30287	0.284199
															485	1.44251	-0.229406
															486	3.10795	0.216952
															487	2.75422	-0.201746
															488	-1.32991	0.24827
															489	1.66041	-0.389827
															490	-1.96859	0.433295
															491	-1.6605	0.577571
															492	-1.73468	-0.189139
															493	1.77476	-0.181259
															494	-1.31641	0.245233
															495	-2.55227	-0.222051
															496	1.46667	0.167377
															497	1.56616	-0.179904
															498	1.36218	-0.194023
															499	-2.09067	0.299896
															500	-1.57701	-0.186957
															501	-2.14453	0.166442
															502	4.44057	0.205609
															503	-1.45554	0.305449
															504	2.42866	-0.901319
															505	2.50839	-0.272318
															506	1.73059	0.171134
															507	-1.61747	0.247408
															508	-1.60174	0.299879
															509	-1.72063	-0.359193
															510	1.45641	0.252075
															511	2.35966	0.182331
															512	-1.54362	-0.327323
															513	1.58863	-0.137854
															514	2.04057	-0.623086
															515	-1.81629	0.163729
															516	-1.76212	0.15242
															517	-1.50636	-0.150559
															518	2.43106	-0.148722
															519	-1.40675	-0.183324
															520	1.31287	-0.185927
															521	-1.90002	0.154747
															522	1.92511	-0.140146
															523	2.53932	-0.32717
															524	1.57123	-0.259817
															525	1.66602	0.176547
															526	1.91697	0.126089
															527	-1.62879	-0.128839
															528	-1.88463	0.135665
															529	-1.54644	-0.530344
															530	1.82344	1.01004
															531	1.33812	-0.162068
															532	1.80461	-0.17724
															533	2.09292	-0.153657
															534	2.20483	-0.121942
															535	2.44917	-0.164215
															536	-1.73369	0.124692
															537	1.65579	0.167949
															538	-1.55681	-0.121222
															539	1.49516	-0.125296
															540	-1.64611	0.165588
															541	1.77511	-0.479346
															542	-1.51502	0.129148
															543	-1.89178	0.216121
															544	3.79133	0.120721
															545	2.14757	0.610864
															546	-1.54365	0.132471
															547	2.64347	-0.11536
															548	-2.10613	0.316498
															549	1.52128	0.269541
															550	-2.1918	-0.133366
															551	2.94073	0.366389
															552	-1.79298	0.164515
															553	-1.50781	-0.134071
															554	1.75834	0.207289
															555	3.1446	0.319505
															556	-1.31904	-0.111827
															557	-1.80517	-0.211471
															558	-1.57833	0.143954
															559	-1.24942	0.136933
															560	2.90392	-0.109241
															561	1.7843	0.126891
															562	-1.80931	-0.356164
															563	-1.75542	-0.114857
															564	-1.81792	0.1648
															565	2.18424	0.126242
															566	3.00239	-0.105315
															567	2.75594	-0.103699
															568	1.88647	0.309219
															569	-1.37178	0.175411
															570	2.75703	0.090401
															571	2.10463	-0.164772
															572	-1.55926	-0.161434
															573	1.94376	-0.184885
															574	-1.38405	0.155007
															575	-1.43926	0.129967
															576	-2.00151	0.0902016
															577	-1.92928	0.557705
															578	2.08116	0.0927595
															579	-1.47085	0.14958
															580	-1.88367	-0.132548
															581	-1.34042	-0.0899176
															582	1.98123	0.0881331
															583	1.81892	0.0853165
															584	1.92103	0.115735
															585	1.93501	-0.0762387
															586	2.26901	-0.0739979
															587	2.5148	0.0822032
															588	4.47082	-0.0926937
															589	-1.84649	0.090986
															590	1.91442	-0.0949912
															591	1.54961	0.120588
															592	2.25838	-0.0898567
															593	-2.39129	-0.0738963
															594	2.2298	0.0749145
															595	1.3577	-0.0926881
															596	2.59902	-0.136063
															597	1.75552	-0.266915
															598	3.6274	-0.0745769
															599	1.92373	0.14659
															600	1.97777	0.209684
															601	-1.96815	0.103157
															602	-1.92386	-0.0803765
															603	-1.53745	-0.0821055
															604	2.8569	0.0992627
															605	1.85847	-0.0871969
															606	-2.81427	0.0722428
															607	-1.30522	-0.122443
															608	2.16988	0.0692767
															609	1.27767	-0.375722
															610	1.85918	0.0631256
															611	2.45592	-0.0677818
															612	-1.87633	0.0627871
															613	-1.80445	-0.0799041
															614	2.96685	-0.244551
															615	7.85006	0.0632112
															616	-1.35603	0.0576935
															617	3.38281	-0.0592656
															618	1.81825	0.0630672
															619	1.46014	-0.0643335
															620	-1.34747	0.224653
															621	1.77706	0.225435
															622	1.73543	-0.11909
															623	-1.47992	0.0733908
															624	-1.52045	0.0948837
															625	-3.31275	-0.0575004
															626	-1.77686	0.120482
															627	-1.59917	0.117984
															628	3.40951	0.0827947
															629	1.49926	-0.0347133
															630	-1.72422	0.0235011
															631	1.63126	0.0233642
															632	6.09952	-0.0304575
															633	-1.79616	-0.0430098
															634	1.92338	0.0367325
															635	1.46422	-0.091896
															636	-1.28584	0.0862003
															637	1.843	0.0160408
															638	-1.38792	0.0204278
															639	2.75356	-0.0104619
															640	-3.12172	0.00834602
															641	1.64438	0.00745152
															642	-1.67886	0.00346387
															643	-1.50668	0.00208808
															644	1.70705	0.00462421
															645	2.32483	0.00075384
															646	-1.62511	-0.0004913
															647	1.91092	0.617705
															648	1.40872	-1.80383
															649	1.7476	-2.60716
															650	2.29207	-4.69622
															651	2.40862	1.9237
															652	-1.7029	-2.64558
															653	4.04781	1.99972
															654	1.45714	-3.08905
															655	-1.4546	-0.707627
															656	-1.76996	0.98275
															657	-1.47425	-2.36266
															658	-1.67063	1.31557
															659	-1.7399	-0.476707
															660	-1.59541	4.23149
															661	-1.65763	1.51561
															662	-1.49459	-2.12072
															663	2.5302	2.68173
															664	1.73618	-0.940316
															665	-1.79468	-0.404569
															666	1.50013	-1.29523
															667	2.23082	-4.71456
															668	-1.50097	-0.494183
															669	-1.4309	-1.82552
															670	1.64952	1.43548
															671	1.68469	-0.176024
															672	-1.81856	-0.518055
															673	-2.25653	-1.01814
															674	3.93707	2.06446
															675	-1.39967	0.416442
															676	1.29127	0.359338
															677	-2.54917	0.036743
															678	2.16595	0.522854
															679	1.45215	0.281407
															680	2.42464	2.26152
															681	-1.79084	2.80738
															682	-1.31351	-0.412904
															683	1.76893	-0.212327
															684	1.58236	-0.533285
															685	1.58233	-3.78094
															686	1.87881	-0.744379
															687	-1.64323	-0.406335
															688	1.88801	1.63109
															689	4.04964	2.08446
															690	1.66834	2.8698
															691	2.85719	1.148
															692	5.2939	1.2551
															693	1.1747	0.400272
															694	1.65656	2.54893
															695	2.09763	-1.42574
															696	1.7388	1.93672
															697	1.39177	3.89279
															698	-1.4227	1.32806
															699	-2.12575
															700	-1.85817
															701	-1.5368
															702	3.4182
															703	-1.25606
															704	-1.55789
															705	-1.56836
															706	-1.77401
															707	1.80836
															708	-1.39654
															709	-1.74012
															710	-1.6061
															711	-1.87224
															712	2.14954
															713	2.06158
															714	-2.0759
															715	-1.53638
															716	1.3123
															717	3.46324
															718	1.38833
															719	-1.6836
															720	1.7895
															721	2.07131
															722	-1.97635
															723	2.7562
															724	-1.51199
															725	1.99155
															726	1.72681
															727	-1.46751
															728	1.88395
															729	3.5733
															730	2.03222
															731	-1.60548
															732	-1.84617
															733	3.55342
															734	2.09727
															735	2.17645
															736	-1.24747
															737	1.84047
															738	2.092
															739	2.12033
															740	-1.43597
															741	1.22507
															742	2.48534
															743	3.89482
															744	1.27448
															745	-1.65384
															746	3.34987
															747	3.22819
															748	-1.39649
															749	-1.58313
															750	2.8691
															751	1.33879
															752	1.82579
															753	-1.59194
															754	1.28408
															755	-1.77667
															756	-1.81682
															757	-1.71607
															758	-1.31522
															759	-1.44833
															760	1.58189
															761	-1.77384
															762	1.3904
															763	3.00827
															764	1.50887
															765	1.44669
															766	2.04064
															767	1.72519
															768	2.23579
															769	2.80717
															770	-1.50479
															771	2.30048
															772	1.72846
															773	1.6642
															774	-1.24688
															775	1.51197
															776	1.36436
															777	1.52348
															778	1.32701
															779	1.4512
															780	1.43228
															781	1.64462
															782	2.31425
															783	-1.43896
															784	1.99379
															785	1.88728
															786	-1.38213
															787	-1.77265
															788	-1.35624
															789	-1.42752
															790	3.06623
															791	-1.48348
															792	1.80471
															793	2.40247
															794	-1.49833
															795	1.57206
															796	1.63742
															797	1.3333
															798	1.82684
															799	1.34763
															800	2.33913
															801	2.53752
															802	1.88522
															803	2.07307
															804	-1.26435
															805	-1.47936
															806	2.06442
															807	1.63958
															808	-1.70041
															809	-1.46851
															810	3.24671
															811	-1.65799
															812	-1.68137
															813	1.92971
															814	2.18825
															815	-1.57235
															816	1.7091
															817	1.94578
															818	1.65281
															819	2.24952
															820	-2.66313
															821	1.6724
															822	1.82809
															823	1.30279
															824	1.43572
															825	-2.22175
															826	-1.6543
															827	-1.5111
															828	1.64249
															829	2.21307
															830	3.14253
															831	2.14589
															832	1.7593
															833	-1.5339
															834	4.94636
															835	-3.80332
															836	-1.68026
															837	-1.49619
															838	-1.50652
															839	-1.54927
															840	1.59906
															841	3.08335
															842	1.52955
															843	5.22436
															844	-1.4816
															845	-1.45073
															846	1.25877
															847	-1.56932
															848	2.45003
															849	1.53912
															850	-1.53577
															851	-1.6767
															852	2.30128
															853	1.67801
															854	-2.79376
															855	-1.2129
															856	-1.34756
															857	1.90726
															858	-1.35905
															859	1.85355
															860	1.34323
															861	-1.46526
															862	2.09037
															863	2.9999
															864	-1.46401
															865	-1.73647
															866	-1.35478
															867	1.64072
															868	-1.381
															869	1.96297
															870	1.16054
															871	3.647
															872	2.29531
															873	-1.50332
															874	1.37876
															875	3.02331
															876	1.49303
															877	-1.56119
															878	-1.66989
															879	2.60767
															880	-1.29447
															881	-1.65428
															882	1.79331
															883	2.75648
															884	-1.44488
															885	-1.95443
															886	1.25234
															887	-1.98613
															888	1.47514
															889	-1.56406
															890	2.20975
															891	1.36614
															892	-1.70049
															893	-1.40675
															894	-1.59004
															895	-2.02743
															896	1.94654
															897	-1.71148
															898	-1.36421
															899	-1.27466
															900	-1.65521
															901	-1.57987
															902	-1.54791
															903	-1.4094
															904	-1.72973
															905	1.81855
															906	-1.6012
															907	-1.26023
															908	-1.46562
															909	-2.96934
															910	1.61426
															911	2.00541
															912	-1.56799
															913	3.44547
															914	-1.40507
															915	-1.39674
															916	-1.48486
															917	1.13127
															918	2.22329
															919	1.38952
															920	-1.51132
															921	-1.64263
															922	1.32723
															923	-1.1902
															924	1.4097
															925	1.37884
															926	1.6877
															927	1.22807
															928	-1.50603
															929	-1.44408
															930	-1.23457
															931	1.72236
															932	-1.34997
															933	1.71674
															934	2.26545
															935	1.24169
															936	1.68017
															937	3.93223
															938	-1.37828
															939	-1.41496
															940	-1.64532
															941	-1.23681
															942	1.50042
															943	-1.3844
															944	-1.62095
															945	1.56255
															946	2.30438
															947	-1.47452
															948	-1.29078
															949	3.41901
															950	1.54369
															951	-1.59533
															952	1.4137
															953	1.34903
															954	-1.31018
															955	3.14576
															956	1.47595
															957	-1.39377
															958	-1.40749
															959	1.61903
															960	-1.9145
															961	3.84065
															962	2.43726
															963	1.62268
															964	1.34629
															965	-1.62438
															966	1.81988
															967	1.25973
															968	3.00241
															969	1.47419
															970	2.29084
															971	1.53498
															972	1.82241
															973	2.20128
															974	1.43423
															975	1.81291
															976	3.49594
															977	-1.38383
															978	1.58107
															979	1.80336
															980	-1.62581
															981	-1.92804
															982	-1.64662
															983	1.26758
															984	1.27964
															985	-1.2476
															986	-1.18403
															987	1.51895
															988	-1.55477
															989	2.63775
															990	3.03666
															991	1.24616
															992	-2.78391
															993	-1.48938
															994	-1.26228
															995	1.39008
															996	1.52919
															997	1.42659
															998	1.44139
															999	-1.56067
															1000	-1.35039
															1001	1.44918
															1002	-1.54308
															1003	-1.21178
															1004	1.28522
															1005	1.88459
															1006	1.9937
															1007	-1.61922
															1008	1.59803
															1009	1.81559
															1010	1.31398
															1011	-1.55547
															1012	-1.50593
															1013	1.34113
															1014	1.49851
															1015	1.53876
															1016	-1.43045
															1017	2.13365
															1018	2.7492
															1019	1.84188
															1020	2.42508
															1021	1.84884
															1022	1.56181
															1023	1.43991
															1024	1.35104
															1025	-1.86347
															1026	-1.6025
															1027	1.37995
															1028	1.8052
															1029	2.06874
															1030	-1.12949
															1031	-1.38694
															1032	-1.54011
															1033	1.6326
															1034	-2.03906
															1035	-1.75232
															1036	-1.14856
															1037	2.88771
															1038	3.03303
															1039	1.64588
															1040	2.2051
															1041	-1.77841
															1042	-1.4919
															1043	1.26233
															1044	1.63996
															1045	-1.2821
															1046	-1.70176
															1047	-1.84771
															1048	-1.11835
															1049	-2.63523
															1050	-1.34694
															1051	-1.48556
															1052	2.92838
															1053	1.8685
															1054	1.66151
															1055	2.23664
															1056	-1.37079
															1057	1.71966
															1058	-1.44087
															1059	2.06276
															1060	2.35228
															1061	2.91601
															1062	-1.38758
															1063	1.0875
															1064	3.28675
															1065	1.60412
															1066	2.99212
															1067	1.39739
															1068	1.31444
															1069	2.19524
															1070	2.1049
															1071	1.88097
															1072	3.97966
															1073	-1.79872
															1074	1.90092
															1075	-1.48037
															1076	-1.59315
															1077	-1.45033
															1078	1.34813
															1079	-1.95897
															1080	3.52409
															1081	1.66046
															1082	1.22618
															1083	1.86421
															1084	-1.21747
															1085	-1.45524
															1086	3.69046
															1087	3.61717
															1088	4.62357
															1089	-1.54851
															1090	5.06781
															1091	1.33742
															1092	-1.57945
															1093	1.27818
															1094	2.08638
															1095	-1.25952
															1096	2.56126
															1097	1.25656
															1098	1.74445
															1099	-1.50629
															1100	1.76924
															1101	4.85492
															1102	1.7502
															1103	1.15135
															1104	1.70671
															1105	1.338
															1106	-1.16879
															1107	1.52118
															1108	2.62416
															1109	1.81377
															1110	1.85633
															1111	1.19011
															1112	-1.43375
															1113	1.58891
															1114	1.50065
															1115	-1.05892
															1116	2.46609
															1117	-1.56919
															1118	-1.1087
															1119	-2.12259
															1120	-1.46068
															1121	-1.33796
															1122	1.51141
															1123	-1.56362
															1124	1.78436
															1125	-1.55154
															1126	-1.34676
															1127	1.83576
															1128	2.10864
															1129	1.25036
															1130	1.12151
															1131	-1.287
															1132	-1.14618
															1133	-1.34813
															1134	1.80711
															1135	3.36934
															1136	1.11531
															1137	-2.7956
															1138	1.64445
															1139	2.88983
															1140	1.22655
															1141	4.44499
															1142	-4.29793
															1143	-1.58857
															1144	-1.49134
															1145	-2.1174
															1146	2.03233
															1147	1.98628
															1148	1.20867
															1149	3.13055
															1150	2.19573
															1151	1.08756
															1152	1.28755
															1153	1.62713
															1154	5.29137
															1155	1.93879
															1156	-1.41665
															1157	1.70327
															1158	1.93694
															1159	1.40759
															1160	1.25711
															1161	1.30505
															1162	-1.15282
															1163	-2.51126
															1164	1.33288
															1165	-1.45933
															1166	-1.34006
															1167	2.76259
															1168	2.94814
															1169	-1.55292
															1170	-1.26819
															1171	1.31827
															1172	3.32961
															1173	1.70544
															1174	1.74356
															1175	-1.14465
															1176	2.00742
															1177	1.30701
															1178	2.17182
															1179	-1.24516
															1180	7.2398
															1181	1.25433
															1182	-1.44299
															1183	-1.44678
															1184	1.67324
															1185	-1.30174
															1186	-1.42941
															1187	-1.44157
															1188	-1.27016
															1189	1.89266
															1190	-1.31853
															1191	1.67813
															1192	-1.50415
															1193	1.63838
															1194	1.45808
															1195	2.89755
															1196	2.01003
															1197	-1.24035
															1198	2.5923
															1199	1.55302
															1200	-1.93794
															1201	-1.3489
															1202	-1.4137
															1203	1.55325
															1204	-2.12104
															1205	-1.35184
															1206	-1.25559
															1207	1.51508
															1208	-1.61426
															1209	3.13698
															1210	4.20067
															1211	1.98785
															1212	1.49021
															1213	1.40786
															1214	1.39987
															1215	1.12991
															1216	-1.52662
															1217	1.14935
															1218	-1.48965
															1219	-1.31351
															1220	-1.42316
															1221	1.49917
															1222	1.44386
															1223	1.5301
															1224	-1.33314
															1225	2.05161
															1226	-1.10073
															1227	1.64352
															1228	-1.68919
															1229	1.758
															1230	-1.1763
															1231	2.43172
															1232	1.22855
															1233	-2.31073
															1234	-1.34543
															1235	1.23469
															1236	-1.10636
															1237	1.26273
															1238	-1.50258
															1239	1.69812
															1240	1.49037
															1241	-1.34959
															1242	1.6658
															1243	-1.30347
															1244	1.84745
															1245	-1.66691
															1246	-1.47864
															1247	-1.20817
															1248	1.21172
															1249	1.67684
															1250	1.65529
															1251	2.63965
															1252	2.27923
															1253	-1.38356
															1254	-1.6027
															1255	-1.15987
															1256	-1.04697
															1257	1.36886
															1258	-1.45951
															1259	1.94026
															1260	-1.28765
															1261	-1.12732
															1262	-1.2929
															1263	-1.41663
															1264	-1.23197
															1265	1.82988
															1266	1.24837
															1267	1.21708
															1268	-1.33577
															1269	1.8859
															1270	1.89338
															1271	-1.50506
															1272	1.35818
															1273	1.38085
															1274	2.73438
															1275	1.30157
															1276	2.4747
															1277	1.7517
															1278	-1.70196
															1279	1.63245
															1280	4.17431
															1281	-1.49137
															1282	3.09887
															1283	-1.94825
															1284	-1.58203
															1285	2.32968
															1286	2.50688
															1287	-1.0756
															1288	-1.44411
															1289	2.25895
															1290	2.27519
															1291	-1.23959
															1292	2.8146
															1293	-1.43825
															1294	-1.4921
															1295	3.78083
															1296	-1.3681
															1297	-1.4009
															1298	-1.12531
															1299	1.57843
															1300	1.50611
															1301	1.71729
															1302	1.44996
															1303	1.86699
															1304	1.75686
															1305	-1.54581
															1306	-1.40429
															1307	1.58764
															1308	1.404
															1309	-1.10385
															1310	3.09639
															1311	1.91182
															1312	-1.35773
															1313	-1.32022
															1314	1.90837
															1315	-1.33302
															1316	2.185
															1317	1.61903
															1318	1.50712
															1319	-1.24256
															1320	-1.42018
															1321	3.80555
															1322	1.66242
															1323	-1.904
															1324	-1.12317
															1325	-1.27762
															1326	-1.30585
															1327	1.85669
															1328	1.55048
															1329	1.71293
															1330	2.34043
															1331	1.77443
															1332	-1.26284
															1333	-2.3835
															1334	2.02301
															1335	1.23533
															1336	-1.44873
															1337	-1.74048
															1338	-1.38176
															1339	-1.38844
															1340	1.14554
															1341	1.99342
															1342	-1.38655
															1343	2.23639
															1344	-1.50959
															1345	1.38996
															1346	1.4076
															1347	1.66514
															1348	-1.33518
															1349	3.26964
															1350	-1.21209
															1351	-1.36713
															1352	-1.26546
															1353	-1.11233
															1354	1.8875
															1355	1.05377
															1356	2.34945
															1357	1.55241
															1358	-1.16978
															1359	-1.53871
															1360	1.69463
															1361	-1.17748
															1362	-1.48937
															1363	-1.44562
															1364	-1.41205
															1365	-1.54609
															1366	3.41344
															1367	-1.49415
															1368	1.92169
															1369	1.74137
															1370	2.04928
															1371	1.22437
															1372	3.21594
															1373	1.80058
															1374	1.21055
															1375	1.33858
															1376	-1.27977
															1377	-1.13747
															1378	1.91013
															1379	1.97747
															1380	1.55465
															1381	1.93598
															1382	1.21504
															1383	-1.19043
															1384	2.71353
															1385	1.39658
															1386	1.37393
															1387	1.08021
															1388	1.29137
															1389	4.44851
															1390	-1.25384
															1391	1.82787
															1392	-1.4431
															1393	-1.27921
															1394	1.10166
															1395	1.46828
															1396	-1.12343
															1397	1.69352
															1398	1.33531
															1399	-1.2994
															1400	1.9052
															1401	-1.37372
															1402	-1.45666
															1403	1.20488
															1404	-1.48627
															1405	1.82938
															1406	1.91156
															1407	-1.70916
															1408	-1.22893
															1409	-1.54137
															1410	2.71229
															1411	1.88309
															1412	-2.50248
															1413	-1.03727
															1414	1.69378
															1415	-1.47161
															1416	-1.72145
															1417	1.08042
															1418	1.53302
															1419	-1.23818
															1420	0.974768
															1421	1.8495
															1422	-1.26756
															1423	1.51387
															1424	1.66251
															1425	1.59119
															1426	1.28699
															1427	1.79558
															1428	-7.35686
															1429	1.87678
															1430	-1.26999
															1431	-1.60774
															1432	-1.41447
															1433	1.12496
															1434	-1.14782
															1435	1.56593
															1436	-1.08132
															1437	1.45875
															1438	1.03902
															1439	1.67097
															1440	-2.55422
															1441	2.08439
															1442	1.38407
															1443	6.99305
															1444	-1.25793
															1445	1.88783
															1446	-1.2908
															1447	-1.14441
															1448	1.5132
															1449	-1.36854
															1450	-1.4166
															1451	1.21884
															1452	-1.27118
															1453	2.69556
															1454	-1.27614
															1455	1.13633
															1456	-1.29337
															1457	1.8678
															1458	-1.45485
															1459	1.25975
															1460	1.16612
															1461	3.01792
															1462	1.37287
															1463	2.88236
															1464	-2.35181
															1465	1.75597
															1466	-1.42833
															1467	1.23989
															1468	-1.30809
															1469	1.57723
															1470	1.75386
															1471	-1.33798
															1472	2.58379
															1473	2.68107
															1474	2.23917
															1475	-1.24003
															1476	-1.16684
															1477	2.72988
															1478	2.2191
															1479	3.41081
															1480	1.61574
															1481	-1.3689
															1482	1.3632
															1483	-1.47274
															1484	1.87822
															1485	-1.27694
															1486	-1.33698
															1487	-2.25437
															1488	-1.19462
															1489	-3.16444
															1490	-1.376
															1491	-1.14546
															1492	2.08235
															1493	-2.08308
															1494	2.1369
															1495	-1.57763
															1496	-1.29684
															1497	1.24829
															1498	-1.23509
															1499	1.81356
															1500	2.89785
															1501	-1.10064
															1502	1.80404
															1503	-1.08858
															1504	-1.41
															1505	-1.32708
															1506	-1.63827
															1507	3.77476
															1508	1.84307
															1509	-1.11003
															1510	-1.14601
															1511	-1.32522
															1512	2.17714
															1513	-1.24178
															1514	1.26106
															1515	-1.07817
															1516	-1.58641
															1517	1.47601
															1518	1.0189
															1519	-1.26302
															1520	-3.43983
															1521	1.16269
															1522	6.18762
															1523	-1.08334
															1524	1.48389
															1525	1.54584
															1526	3.02067
															1527	-1.10354
															1528	-1.34702
															1529	-1.14767
															1530	1.58401
															1531	1.91445
															1532	1.9001
															1533	-1.46982
															1534	-1.36281
															1535	1.97518
															1536	1.246
															1537	-1.81421
															1538	-1.29845
															1539	-2.18136
															1540	2.16834
															1541	1.18743
															1542	1.32751
															1543	4.61821
															1544	1.12242
															1545	-2.52374
															1546	1.2164
															1547	2.99928
															1548	2.27769
															1549	1.64091
															1550	6.31105
															1551	1.45965
															1552	-1.2953
															1553	1.76818
															1554	1.83717
															1555	-1.30756
															1556	-1.01122
															1557	2.85567
															1558	1.64296
															1559	2.03079
															1560	2.1863
															1561	1.39264
															1562	-6.49849
															1563	1.24664
															1564	-1.50589
															1565	2.51098
															1566	1.06322
															1567	-1.44832
															1568	2.0795
															1569	1.19682
															1570	-1.0506
															1571	-1.34507
															1572	-1.75452
															1573	1.82023
															1574	-1.25638
															1575	1.41633
															1576	-1.42111
															1577	1.09734
															1578	-1.55698
															1579	-1.1966
															1580	-1.09019
															1581	1.51673
															1582	1.17231
															1583	1.35216
															1584	1.07748
															1585	1.62262
															1586	1.79055
															1587	1.21002
															1588	2.35314
															1589	2.37343
															1590	-1.28698
															1591	-3.49465
															1592	-2.9534
															1593	-1.09718
															1594	1.35253
															1595	1.74576
															1596	2.32578
															1597	2.93185
															1598	0.970649
															1599	2.57065
															1600	1.45096
															1601	-1.13317
															1602	1.87158
															1603	6.0653
															1604	2.04101
															1605	1.88061
															1606	-1.07326
															1607	1.76788
															1608	1.2282
															1609	3.33185
															1610	-1.23742
															1611	-1.19319
															1612	-1.02207
															1613	-1.14068
															1614	1.19271
															1615	-1.30284
															1616	-1.1363
															1617	-1.11878
															1618	1.10389
															1619	2.77416
															1620	1.22201
															1621	1.66968
															1622	1.41158
															1623	-1.27835
															1624	1.31866
															1625	-1.16868
															1626	1.21528
															1627	1.43978
															1628	-1.94882
															1629	6.81851
															1630	1.71968
															1631	1.56731
															1632	1.75203
															1633	4.19278
															1634	1.1341
															1635	-1.28082
															1636	1.9786
															1637	1.42205
															1638	-0.957246
															1639	-2.04751
															1640	-1.09103
															1641	1.2008
															1642	6.88855
															1643	1.30981
															1644	1.49393
															1645	1.75513
															1646	1.20167
															1647	3.97051
															1648	2.37864
															1649	1.28219
															1650	-1.30094
															1651	1.59374
															1652	1.37358
															1653	-1.15715
															1654	-1.12491
															1655	-3.2401
															1656	-1.16802
															1657	-1.29494
															1658	1.43421
															1659	2.45236
															1660	-1.35595
															1661	-1.13718
															1662	3.54663
															1663	-1.11739
															1664	-1.36405
															1665	5.2889
															1666	-1.29391
															1667	-1.19082
															1668	2.24912
															1669	1.3499
															1670	2.46284
															1671	1.55602
															1672	1.22831
															1673	-0.978724
															1674	1.90907
															1675	1.14189
															1676	-1.1113
															1677	1.13357
															1678	2.06639
															1679	-1.31584
															1680	-1.94986
															1681	4.46764
															1682	1.80065
															1683	-1.08482
															1684	3.641
															1685	1.68706
															1686	1.29043
															1687	1.39862
															1688	-1.08575
															1689	1.62787
															1690	3.47996
															1691	-6.82707
															1692	0.995139
															1693	-2.03034
															1694	1.85787
															1695	0.927827
															1696	1.61974
															1697	1.43544
															1698	-1.33304
															1699	-1.15984
															1700	1.5048
															1701	1.24853
															1702	3.75749
															1703	-1.08142
															1704	1.20552
															1705	1.86662
															1706	1.17092
															1707	-1.01754
															1708	-1.53347
															1709	2.46454
															1710	-2.3687
															1711	1.56904
															1712	1.376
															1713	1.62732
															1714	-1.08986
															1715	1.57079
															1716	2.02839
															1717	-1.36947
															1718	-1.79714
															1719	1.22719
															1720	-1.26315
															1721	-1.07268
															1722	1.45761
															1723	3.19927
															1724	1.54702
															1725	-1.21558
															1726	-1.18988
															1727	1.54863
															1728	-1.14521
															1729	1.30888
															1730	-1.26485
															1731	-1.58866
															1732	-1.48002
															1733	1.8723
															1734	1.60943
															1735	1.1698
															1736	-1.16852
															1737	1.2678
															1738	-0.985999
															1739	4.49849
															1740	1.4798
															1741	-1.62096
															1742	-1.20306
															1743	4.25426
															1744	-2.82932
															1745	2.11954
															1746	1.69284
															1747	1.13623
															1748	-0.971881
															1749	1.45108
															1750	-1.22449
															1751	0.996996
															1752	1.15736
															1753	2.35493
															1754	-1.03519
															1755	1.20376
															1756	-1.20099
															1757	-1.24815
															1758	1.34806
															1759	-1.52275
															1760	-1.20904
															1761	1.72979
															1762	1.23045
															1763	1.1659
															1764	3.1519
															1765	-1.06632
															1766	3.00046
															1767	1.41494
															1768	1.97548
															1769	-0.960757
															1770	-1.27517
															1771	2.03548
															1772	2.35985
															1773	1.02454
															1774	-0.972595
															1775	1.57139
															1776	-1.1457
															1777	1.89994
															1778	-1.16517
															1779	1.23555
															1780	-1.01493
															1781	2.2374
															1782	-1.25573
															1783	1.04727
															1784	1.22636
															1785	1.59354
															1786	1.36466
															1787	-0.948186
															1788	1.49719
															1789	-1.31328
															1790	-4.14096
															1791	3.60232
															1792	-1.61599
															1793	-1.56532
															1794	1.52667
															1795	-1.40529
															1796	-1.03138
															1797	0.962323
															1798	-1.34832
															1799	-1.16326
															1800	2.08551
															1801	1.38876
															1802	-1.3266
															1803	1.48278
															1804	1.86388
															1805	-1.60934
															1806	1.97476
															1807	2.33734
															1808	-1.21549
															1809	1.1118
															1810	1.4844
															1811	1.71864
															1812	2.07891
															1813	3.70405
															1814	1.51324
															1815	-1.0523
															1816	1.26124
															1817	-2.55559
															1818	3.22334
															1819	-1.08204
															1820	1.19731
															1821	3.22099
															1822	0.996047
															1823	-1.53456
															1824	-1.45096
															1825	-0.994579
															1826	0.949953
															1827	-2.60978
															1828	1.47205
															1829	-1.23617
															1830	2.43637
															1831	1.28326
															1832	1.27763
															1833	1.07787
															1834	1.24633
															1835	1.153
															1836	1.6282
															1837	-2.17165
															1838	1.32193
															1839	1.47422
															1840	-1.10863
															1841	1.60326
															1842	1.90826
															1843	1.42897
															1844	1.43311
															1845	3.317
															1846	1.65291
															1847	-0.928908
															1848	1.19827
															1849	3.60436
															1850	-1.24307
															1851	-2.43207
															1852	-1.1831
															1853	1.04174
															1854	1.96621
															1855	1.45013
															1856	-0.913428
															1857	-1.9451
															1858	2.03217
															1859	-1.95695
															1860	-1.30722
															1861	6.18001
															1862	1.23549
															1863	1.62389
															1864	1.98213
															1865	-1.96512
															1866	3.23864
															1867	-1.52119
															1868	-2.88776
															1869	2.00229
															1870	-1.27919
															1871	-1.16146
															1872	-0.896826
															1873	-1.01798
															1874	-1.02538
															1875	1.2383
															1876	1.54277
															1877	1.4864
															1878	-1.0884
															1879	-1.33913
															1880	1.83785
															1881	-1.24077
															1882	-1.37284
															1883	1.24848
															1884	-1.06169
															1885	2.05083
															1886	2.30349
															1887	-1.05859
															1888	1.72092
															1889	-1.49
															1890	1.65362
															1891	1.15714
															1892	-1.43452
															1893	6.57232
															1894	-1.322
															1895	-1.36391
															1896	1.67981
															1897	3.08497
															1898	-0.933135
															1899	-1.31581
															1900	-1.17824
															1901	-5.58397
															1902	-1.19902
															1903	1.09881
															1904	1.19009
															1905	1.55848
															1906	2.2429
															1907	3.0705
															1908	-0.973107
															1909	2.34916
															1910	-1.02325
															1911	-1.03815
															1912	1.48367
															1913	1.09098
															1914	-1.50303
															1915	-2.29282
															1916	-1.22023
															1917	1.12167
															1918	-1.08316
															1919	2.11665
															1920	-1.08451
															1921	1.34043
															1922	0.916009
															1923	-1.09094
															1924	-1.01235
															1925	1.15973
															1926	4.24266
															1927	1.39594
															1928	-1.0296
															1929	1.07362
															1930	1.19173
															1931	-0.992525
															1932	-1.0356
															1933	-0.899476
															1934	1.33352
															1935	-0.894484
															1936	1.9663
															1937	1.65725
															1938	-1.06135
															1939	1.14793
															1940	-1.12711
															1941	-1.49548
															1942	-0.966718
															1943	1.84521
															1944	0.936511
															1945	1.65714
															1946	-1.13614
															1947	-1.11524
															1948	1.11463
															1949	1.35559
															1950	-1.33463
															1951	-1.30887
															1952	2.07416
															1953	2.1868
															1954	1.58464
															1955	-1.39073
															1956	-1.18041
															1957	-1.55311
															1958	1.24074
															1959	-0.978771
															1960	2.142
															1961	0.970432
															1962	2.00757
															1963	1.0163
															1964	-1.13281
															1965	1.20469
															1966	2.54508
															1967	-4.06361
															1968	-1.06841
															1969	1.03
															1970	1.50924
															1971	0.917371
															1972	-1.27564
															1973	-1.13543
															1974	-0.967317
															1975	3.65825
															1976	1.11459
															1977	1.08486
															1978	-1.04502
															1979	-1.05373
															1980	-1.23337
															1981	1.07617
															1982	-1.1206
															1983	1.14973
															1984	1.06547
															1985	-1.12008
															1986	5.95633
															1987	3.03867
															1988	-1.15636
															1989	-1.12668
															1990	-1.21874
															1991	1.96302
															1992	3.73767
															1993	-1.07074
															1994	-1.30266
															1995	-1.03533
															1996	-1.52927
															1997	1.3783
[truncated: 34,743 more rows]

## Sheet: Figure 3
	Fig. 3B									Fig. 3I							Fig. 3J							Fig. 3L			Fig. 3O
		Relative mRNA Expression									JUNB [%input]							JUNB [%input]							-log10(Padj)			Relative Luc Activity
		siCtrl	JUNB	cJUN	IL1A	IL1B	CXCL10	CCL2			JUNB	HNF1B	FOXA1	GATA6	IgG			JUNB	HNF1B	FOXA1	GATA6	IgG		H: TNFA Signaling via NFKB	9.1243			JUNB -/cJUN-Luc +/EV ++/Renilla +	JUNB +/cJUN-Luc +/EV +/Renilla +	JUNB ++/cJUN-Luc +/EV -/Renilla +
	1	1	0.323913	2.35635	5.13833	3.1861	3.15042	8.77737		1	0.48837	0.334452	0.854384	0.555141	0.0481706		1	0.395153	0.554064	0.828992	0.355556	0.0370536		C2: Phong TNF Targets UP	2.63326		1	1	0.779127	0.626694
	2	1	0.331427	2.18998	3.85589	1.51873	2.05458	7.88064		2	0.338436	0.203279	0.804981	0.574066			2	0.14101	0.247481	0.480192	0.22057			C2: WP TNFalpha Signaling Pathway	2.12909		2	1	0.809915	0.504869
	3	1	0.272558	3.15378	5.07465	0.125516	2.94735	5.2475		3	0.42871	0.193841	0.438093	0.533431			3	0.211666	0.494988	0.608245	0.301087			C2: PID TNF Pathway	2.05023		3	1	0.913545	0.611351
																								C2: Reactome TNF Pathway	1.95516

## Sheet: Figure 4
	Fig. 4E						Fig. 4G				Fig. 4H				Fig. 4I				Fig. 4J				Fig. 4K				Fig. 4L				Fig. 4M				Fig. 4N
		Positive cells [%total]						Distance to hotspot [µm]				Correlation plot				Distance to hotspot [µm]				Correlation plot				Distance to hotspot [µm]				Correlation plot				Distance to hotspot [µm]				Correlation plot
		cJUN hotspot		JUNB hotspot				JUNB	cJUN			JUNB hotspot	cJUN hotspot			JUNB	cJUN			JUNB hotspot	cJUN hotspot			JUNB	cJUN			JUNB hotspot	cJUN hotspot			JUNB	cJUN			JUNB hotspot	cJUN hotspot
		HA-cJUN	JUNB	HA-cJUN	JUNB		1	1357.75	1657.13		1	1357.75	1657.13		1	397.394	1129.78		1	397.394	1129.78		1	0	868.385		1	0	868.385		1	523.284	630.53		1	523.284	630.53
	1	16.7827	4.19472	7.6769	15.6569		2	1610.09	1860.41		2	1610.09	1860.41		2	963.254	1512.64		2	963.254	1512.64		2	0	500.113		2	0	500.113		2	845.176	0		2	845.176	0
	2	12.6744	1.50061	3.3399	14.7041		3	1650.71	1901.96		3	1650.71	1901.96		3	992.778	1537.34		3	992.778	1537.34		3	123.992	492.697		3	123.992	492.697		3	355.836	42.0473		3	355.836	42.0473
	3	11.7517	1.94145	2.3723	12.2766		4	1654.27	1905.53		4	1654.27	1905.53		4	1021.33	1559.71		4	1021.33	1559.71		4	91.0846	424.552		4	91.0846	424.552		4	710.109	0		4	710.109	0
	4	19.0311	5.0045	4.277	9.72549		5	1658.92	1910.19		5	1658.92	1910.19		5	1825.94	1018.77		5	1825.94	1018.77		5	0	321.503		5	0	321.503		5	1436.9	257.737		5	1436.9	257.737
	5	14.5223	6.08547	19.4551*	14.193		6	1670.78	1922.04		6	1670.78	1922.04		6	1873.59	1018.18		6	1873.59	1018.18		6	0	2323.76		6	0	2323.76		6	0	220.084		6	0	220.084
							7	1675.56	1926.79		7	1675.56	1926.79		7	1742.9	871.03		7	1742.9	871.03		7	0	2311.72		7	0	2311.72		7	777.156	51.1041		7	777.156	51.1041
				*outlier marked in figure			8	1400.96	1646.03		8	1400.96	1646.03		8	1414.93	603.696		8	1414.93	603.696		8	0	2312.08		8	0	2312.08		8	439.889	0		8	439.889	0
							9	1365.72	1612.03		9	1365.72	1612.03		9	1389.69	568.018		9	1389.69	568.018		9	0	2306.07		9	0	2306.07		9	0	0		9	0	0
							10	1448.57	1699.32		10	1448.57	1699.32		10	1298.06	492.865		10	1298.06	492.865		10	0	2356.17		10	0	2356.17		10	0	1.4006		10	0	1.4006
							11	1552.67	1801.99		11	1552.67	1801.99		11	1259.25	464.186		11	1259.25	464.186		11	0	2299.78		11	0	2299.78		11	239.386	136.167		11	239.386	136.167
							12	1210.58	1459.67		12	1210.58	1459.67		12	1259.74	455.689		12	1259.74	455.689		12	0	2170.55		12	0	2170.55		12	719.241	0.2424		12	719.241	0.2424
							13	1568.38	1725.92		13	1568.38	1725.92		13	1247.03	439.123		13	1247.03	439.123		13	0	2218.57		13	0	2218.57		13	725.689	0.981		13	725.689	0.981
							14	1171.41	1421.98		14	1171.41	1421.98		14	1227.23	419.314		14	1227.23	419.314		14	0	2202.61		14	0	2202.61		14	518.589	579.804		14	518.589	579.804
							15	1464.8	1716.89		15	1464.8	1716.89		15	1135.17	330.903		15	1135.17	330.903		15	0	2171.59		15	0	2171.59		15	3941.41	234.672		15	3941.41	234.672
							16	1396.15	1647.96		16	1396.15	1647.96		16	2611.24	1495.08		16	2611.24	1495.08		16	0	2210.94		16	0	2210.94		16	0	208.67		16	0	208.67
							17	1046.39	1296		17	1046.39	1296		17	2386.65	1256		17	2386.65	1256		17	0	2121		17	0	2121		17	761.592	59.1469		17	761.592	59.1469
							18	1039.14	1288.6		18	1039.14	1288.6		18	2381.57	1250.56		18	2381.57	1250.56		18	0	2199.44		18	0	2199.44		18	0	129.074		18	0	129.074
							19	1026.11	1276.24		19	1026.11	1276.24		19	2398.48	1263.96		19	2398.48	1263.96		19	0	2167.06		19	0	2167.06		19	510.385	0		19	510.385	0
							20	1334.54	1587.37		20	1334.54	1587.37		20	2051.06	955.723		20	2051.06	955.723		20	0	2157.86		20	0	2157.86		20	561.876	0		20	561.876	0
							21	1233.11	1481.57		21	1233.11	1481.57		21	2364.74	1227.33		21	2364.74	1227.33		21	0	2169.67		21	0	2169.67		21	421.741	643.665		21	421.741	643.665
							22	1497.36	1580.47		22	1497.36	1580.47		22	2171.73	1039.83		22	2171.73	1039.83		22	0	2160.76		22	0	2160.76		22	369.179	0		22	369.179	0
							23	953.986	1204.31		23	953.986	1204.31		23	2059.5	922.051		23	2059.5	922.051		23	0	2118.95		23	0	2118.95		23	3128.53	778.694		23	3128.53	778.694
							24	953.712	1204.98		24	953.712	1204.98		24	1970.84	840.437		24	1970.84	840.437		24	0	2115.72		24	0	2115.72		24	368.675	524.159		24	368.675	524.159
							25	1444.14	1514.78		25	1444.14	1514.78		25	2122.11	978.045		25	2122.11	978.045		25	0	2112.14		25	0	2112.14		25	295.025	405.803		25	295.025	405.803
							26	1339.81	1580.93		26	1339.81	1580.93		26	2836.62	1726.86		26	2836.62	1726.86		26	0	2119.25		26	0	2119.25		26	228.751	564.986		26	228.751	564.986
							27	1342.7	1559.9		27	1342.7	1559.9		27	2616.58	1500.79		27	2616.58	1500.79		27	0	2086.5		27	0	2086.5		27	295.531	333.294		27	295.531	333.294
							28	1198.46	1462.28		28	1198.46	1462.28		28	2591.42	1465.95		28	2591.42	1465.95		28	0	2096.05		28	0	2096.05		28	611.948	95.752		28	611.948	95.752
							29	891.226	1140.24		29	891.226	1140.24		29	2576.28	1449.25		29	2576.28	1449.25		29	0	2082.13		29	0	2082.13		29	354.85	512.549		29	354.85	512.549
							30	1063.44	1323.33		30	1063.44	1323.33		30	2572.97	1445.41		30	2572.97	1445.41		30	0	2013.06		30	0	2013.06		30	0	187.882		30	0	187.882
							31	855.769	1107.41		31	855.769	1107.41		31	1879.57	2232.63		31	1879.57	2232.63		31	0	2052.14		31	0	2052.14		31	610.115	0		31	610.115	0
							32	795.385	1043.87		32	795.385	1043.87		32	1674.52	1966.24		32	1674.52	1966.24		32	0	2046.21		32	0	2046.21		32	264.176	204.227		32	264.176	204.227
							33	763.321	1011.96		33	763.321	1011.96		33	1708.23	1995.3		33	1708.23	1995.3		33	0	2081.27		33	0	2081.27		33	698.357	0		33	698.357	0
							34	834.757	1086.04		34	834.757	1086.04		34	1272.99	2254.85		34	1272.99	2254.85		34	0	2013.15		34	0	2013.15		34	2683.04	333.298		34	2683.04	333.298
							35	814.33	1064.52		35	814.33	1064.52		35	1244.64	2208.18		35	1244.64	2208.18		35	0	1973.1		35	0	1973.1		35	926.291	570.647		35	926.291	570.647
							36	751.921	1001.07		36	751.921	1001.07		36	1511.15	1919.55		36	1511.15	1919.55		36	0	1920.74		36	0	1920.74		36	2295.25	1495.28		36	2295.25	1495.28
							37	797.593	1046.76		37	797.593	1046.76		37	960.134	1718.89		37	960.134	1718.89		37	0	1927.75		37	0	1927.75		37	0	0		37	0	0
							38	782.256	1030.05		38	782.256	1030.05		38	855.771	1518.3		38	855.771	1518.3		38	0	1891.97		38	0	1891.97		38	183.018	596.55		38	183.018	596.55
							39	743.668	993.088		39	743.668	993.088		39	987.618	2120.78		39	987.618	2120.78		39	0	1855.12		39	0	1855.12		39	3184.04	1029.69		39	3184.04	1029.69
							40	770.26	1018.28		40	770.26	1018.28		40	1195.2	326.208		40	1195.2	326.208		40	0	1872.64		40	0	1872.64		40	290.713	3.9667		40	290.713	3.9667
							41	728.08	977.796		41	728.08	977.796		41	1155.94	298.276		41	1155.94	298.276		41	0	1852.49		41	0	1852.49		41	263.32	200.791		41	263.32	200.791
							42	1241.64	1508.49		42	1241.64	1508.49		42	1081.76	276.193		42	1081.76	276.193		42	0	2010.18		42	0	2010.18		42	757.995	42.9438		42	757.995	42.9438
							43	720.026	970.009		43	720.026	970.009		43	1070.65	268.307		43	1070.65	268.307		43	0	1830.94		43	0	1830.94		43	1326.07	4020		43	1326.07	4020
							44	861.78	1115.82		44	861.78	1115.82		44	944.176	149.429		44	944.176	149.429		44	0	1819.89		44	0	1819.89		44	1711.34	100.781		44	1711.34	100.781
							45	747.213	996.14		45	747.213	996.14		45	1962.42	826.831		45	1962.42	826.831		45	659.62	1113.92		45	659.62	1113.92		45	292.385	189.861		45	292.385	189.861
							46	732.08	981.465		46	732.08	981.465		46	1956.84	822.85		46	1956.84	822.85		46	0	0		46	0	0		46	581.5	0		46	581.5	0
							47	690.345	940.802		47	690.345	940.802		47	1959.75	832.512		47	1959.75	832.512		47	0	204.895		47	0	204.895		47	786.892	332.515		47	786.892	332.515
							48	1000.57	1265.33		48	1000.57	1265.33		48	1902.05	786.843		48	1902.05	786.843		48	0	162.801		48	0	162.801		48	493.308	721.852		48	493.308	721.852
							49	1340.93	1397.21		49	1340.93	1397.21		49	1871.06	752.617		49	1871.06	752.617		49	0	205.058		49	0	205.058		49	3497.01	1378.94		49	3497.01	1378.94
							50	1080.37	1562.31		50	1080.37	1562.31		50	1868.51	751.187		50	1868.51	751.187		50	0	1727.73		50	0	1727.73		50	1141.67	600.23		50	1141.67	600.23
							51	1315	1638.27		51	1315	1638.27		51	1853.28	738.653		51	1853.28	738.653		51	0	1756.25		51	0	1756.25		51	87.293	166.001		51	87.293	166.001
							52	1072.17	1551.25		52	1072.17	1551.25		52	1820.11	706.277		52	1820.11	706.277		52	0	1733.62		52	0	1733.62		52	0	283.986		52	0	283.986
							53	1354.12	1646.03		53	1354.12	1646.03		53	1775.24	664.567		53	1775.24	664.567		53	0	1755.21		53	0	1755.21		53	1070.99	179.555		53	1070.99	179.555
							54	1147.32	1535.44		54	1147.32	1535.44		54	1789.33	685.355		54	1789.33	685.355		54	0	1742.74		54	0	1742.74		54	637.083	892.793		54	637.083	892.793
							55	1251.36	1568.56		55	1251.36	1568.56		55	1712.04	605.948		55	1712.04	605.948		55	0	1722.41		55	0	1722.41		55	279.56	16.0122		55	279.56	16.0122
							56	1252.91	1553.69		56	1252.91	1553.69		56	1699.8	596.038		56	1699.8	596.038		56	0	1691.09		56	0	1691.09		56	773.986	43.5029		56	773.986	43.5029
							57	1314.59	1574.51		57	1314.59	1574.51		57	1634.35	511.36		57	1634.35	511.36		57	0	1700.73		57	0	1700.73		57	1402.7	0		57	1402.7	0
							58	839.099	1442.59		58	839.099	1442.59		58	1707.04	608.055		58	1707.04	608.055		58	0	1712.61		58	0	1712.61		58	0	37.9413		58	0	37.9413
							59	831.689	1423.45		59	831.689	1423.45		59	1684.85	581.29		59	1684.85	581.29		59	0	1714.49		59	0	1714.49		59	0	14.7658		59	0	14.7658
							60	910.856	1434.73		60	910.856	1434.73		60	319.689	1157.68		60	319.689	1157.68		60	0	1684.83		60	0	1684.83		60	0	188.218		60	0	188.218
							61	1203.78	1513.94		61	1203.78	1513.94		61	0	1164.27		61	0	1164.27		61	0	1660.83		61	0	1660.83		61	793.741	0		61	793.741	0
							62	1075.28	1442.51		62	1075.28	1442.51		62	0	1120.48		62	0	1120.48		62	0	1697.67		62	0	1697.67		62	1706.27	105.864		62	1706.27	105.864
							63	1066.23	1437.34		63	1066.23	1437.34		63	0	1086.87		63	0	1086.87		63	0	1636.29		63	0	1636.29		63	0	279.01		63	0	279.01
							64	1081.56	1435.48		64	1081.56	1435.48		64	0	1081.54		64	0	1081.54		64	0	1547.82		64	0	1547.82		64	1298.79	131.463		64	1298.79	131.463
							65	821.977	1369.52		65	821.977	1369.52		65	0	1067.2		65	0	1067.2		65	0	1528.1		65	0	1528.1		65	0	245.735		65	0	245.735
							66	1014.17	1307.56		66	1014.17	1307.56		66	0	1044.16		66	0	1044.16		66	0	1426.87		66	0	1426.87		66	289.898	349.653		66	289.898	349.653
							67	404.533	1247.39		67	404.533	1247.39		67	5.3707	1004.89		67	5.3707	1004.89		67	0	1413.7		67	0	1413.7		67	0	245.735		67	0	245.735
							68	380.291	1220.06		68	380.291	1220.06		68	0	1042.18		68	0	1042.18		68	0	1431.28		68	0	1431.28		68	242.624	129.335		68	242.624	129.335
							69	621.408	1188.62		69	621.408	1188.62		69	0	996.096		69	0	996.096		69	0	1396.09		69	0	1396.09		69	293.066	376.577		69	293.066	376.577
							70	1026	1250.52		70	1026	1250.52		70	0	983.284		70	0	983.284		70	0	1379.22		70	0	1379.22		70	278.534	126.313		70	278.534	126.313
							71	1062.28	1304.94		71	1062.28	1304.94		71	0	947.364		71	0	947.364		71	0	1339.29		71	0	1339.29		71	0	2061.5		71	0	2061.5
							72	510.326	1091.53		72	510.326	1091.53		72	0	957.43		72	0	957.43		72	0	1297.73		72	0	1297.73		72	285.062	17.0557		72	285.062	17.0557
							73	790.175	1102.21		73	790.175	1102.21		73	0	866.646		73	0	866.646		73	0	1315.57		73	0	1315.57		73	0	282.476		73	0	282.476
							74	959.933	1198.56		74	959.933	1198.56		74	0	734.455		74	0	734.455		74	0	1328.7		74	0	1328.7		74	2227.83	141.907		74	2227.83	141.907
							75	745.495	1088.56		75	745.495	1088.56		75	791.555	291.047		75	791.555	291.047		75	0	1298.87		75	0	1298.87		75	2283.55	0		75	2283.55	0
							76	977.594	1221.84		76	977.594	1221.84		76	263.81	760.048		76	263.81	760.048		76	0	1237.99		76	0	1237.99		76	410.231	0		76	410.231	0
							77	541.4	1036.85		77	541.4	1036.85		77	256.023	780.326		77	256.023	780.326		77	0	1231.82		77	0	1231.82		77	3.5217	0		77	3.5217	0
							78	660.701	1003.64		78	660.701	1003.64		78	422.572	799.946		78	422.572	799.946		78	0	1246.67		78	0	1246.67		78	0	887.426		78	0	887.426
							79	664.195	950.305		79	664.195	950.305		79	669.517	202.133		79	669.517	202.133		79	0	1256.3		79	0	1256.3		79	0	0		79	0	0
							80	764.726	1008.32		80	764.726	1008.32		80	1419.26	740.125		80	1419.26	740.125		80	0	1293.96		80	0	1293.96		80	0	0		80	0	0
							81	376.509	839.676		81	376.509	839.676		81	0	608.676		81	0	608.676		81	0	1240.6		81	0	1240.6		81	60.3399	0		81	60.3399	0
							82	459.639	740.607		82	459.639	740.607		82	0	324.65		82	0	324.65		82	0	1241.17		82	0	1241.17		82	699.39	0		82	699.39	0
							83	537.224	761.422		83	537.224	761.422		83	0	381.892		83	0	381.892		83	0	1287.39		83	0	1287.39		83	0	57.0065		83	0	57.0065
							84	466.281	679.156		84	466.281	679.156		84	0	403.538		84	0	403.538		84	0	1330.51		84	0	1330.51		84	504.366	211.553		84	504.366	211.553
							85	324.97	621.105		85	324.97	621.105		85	0	367.878		85	0	367.878		85	0	1254.36		85	0	1254.36		85	84.5026	331.936		85	84.5026	331.936
							86	332.135	602.829		86	332.135	602.829		86	0	593.932		86	0	593.932		86	0	1236.07		86	0	1236.07		86	764.184	34.154		86	764.184	34.154
							87	327.554	596.863		87	327.554	596.863		87	0	576.838		87	0	576.838		87	0	1231.87		87	0	1231.87		87	706.205	0		87	706.205	0
							88	546.422	1498.56		88	546.422	1498.56		88	0	408.57		88	0	408.57		88	0	1257.84		88	0	1257.84		88	937.495	578.449		88	937.495	578.449
							89	334.336	1548.29		89	334.336	1548.29		89	0	382.855		89	0	382.855		89	0	1248.72		89	0	1248.72		89	1007.35	0		89	1007.35	0
							90	238.499	1455.11		90	238.499	1455.11		90	352.509	1085.98		90	352.509	1085.98		90	0	1237.78		90	0	1237.78		90	768.195	36.7686		90	768.195	36.7686
							91	268.616	1484.94		91	268.616	1484.94		91	565.457	1215.32		91	565.457	1215.32		91	0	1251.25		91	0	1251.25		91	550.699	0		91	550.699	0
							92	254.698	1463.72		92	254.698	1463.72		92	465.615	554.353		92	465.615	554.353		92	118.822	0		92	118.822	0		92	785.025	67.6355		92	785.025	67.6355
							93	246.309	1455.18		93	246.309	1455.18		93	257.52	647.356		93	257.52	647.356		93	0	1160.49		93	0	1160.49		93	250.047	0		93	250.047	0
							94	178.312	1408.76		94	178.312	1408.76		94	310.878	668.587		94	310.878	668.587		94	35.3501	1292		94	35.3501	1292		94	559.234	0		94	559.234	0
							95	343.272	1346.05		95	343.272	1346.05		95	344.419	679.273		95	344.419	679.273		95	48.5675	1256.98		95	48.5675	1256.98		95	0	44.3396		95	0	44.3396
							96	345.804	1343.77		96	345.804	1343.77		96	0	385.964		96	0	385.964		96	37.4503	1214.62		96	37.4503	1214.62		96	0	207.476		96	0	207.476
							97	143.792	1370.36		97	143.792	1370.36		97	0	473.4		97	0	473.4		97	65.6642	1220.94		97	65.6642	1220.94		97	0	0		97	0	0
							98	223.068	1418.37		98	223.068	1418.37		98	0	485.239		98	0	485.239		98	128.505	1295.01		98	128.505	1295.01		98	0	15.8179		98	0	15.8179
							99	437.414	1329.62		99	437.414	1329.62		99	0	579.117		99	0	579.117		99	84.1357	1161.13		99	84.1357	1161.13		99	0	0		99	0	0
							100	210.962	1405.3		100	210.962	1405.3		100	72.9865	833.87		100	72.9865	833.87		100	102.191	1203.9		100	102.191	1203.9		100	373.881	0		100	373.881	0
							101	401.587	1311.44		101	401.587	1311.44		101	65.8426	823.776		101	65.8426	823.776		101	97.575	1187.08		101	97.575	1187.08		101	560.417	0		101	560.417	0
							102	294.819	1443.12		102	294.819	1443.12		102	189.962	918.017		102	189.962	918.017		102	152.922	1272.89		102	152.922	1272.89		102	717.91	0		102	717.91	0
							103	121.173	1350.02		103	121.173	1350.02		103	0	1221.76		103	0	1221.76		103	169.124	1268.19		103	169.124	1268.19		103	581.854	0		103	581.854	0
							104	224.354	1286.18		104	224.354	1286.18		104	0	1233.08		104	0	1233.08		104	134.564	1190.35		104	134.564	1190.35		104	685.21	0		104	685.21	0
							105	257.906	1420.77		105	257.906	1420.77		105	0	1172.47		105	0	1172.47		105	105.823	1125.17		105	105.823	1125.17		105	586.36	0		105	586.36	0
							106	213.065	1283.45		106	213.065	1283.45		106	0	1195.6		106	0	1195.6		106	110.258	1131		106	110.258	1131		106	0	149.313		106	0	149.313
							107	97.6671	1329.08		107	97.6671	1329.08		107	0	1127.46		107	0	1127.46		107	120.34	1136.3		107	120.34	1136.3		107	473.753	742.365		107	473.753	742.365
							108	90.4337	1322.05		108	90.4337	1322.05		108	0	1042.25		108	0	1042.25		108	160.592	1199.22		108	160.592	1199.22		108	114.2	204.06		108	114.2	204.06
							109	187.432	1274.17		109	187.432	1274.17		109	0	1152.83		109	0	1152.83		109	162.448	1229.65		109	162.448	1229.65		109	733.051	16.5138		109	733.051	16.5138
							110	83.9496	1310.79		110	83.9496	1310.79		110	0	1094.34		110	0	1094.34		110	87.9227	1134.53		110	87.9227	1134.53		110	3637.52	1529.66		110	3637.52	1529.66
							111	189.953	1268.56		111	189.953	1268.56		111	0	1152.08		111	0	1152.08		111	83.7523	1114.52		111	83.7523	1114.52		111	624.406	0		111	624.406	0
							112	83.9114	1315.62		112	83.9114	1315.62		112	0	1072.38		112	0	1072.38		112	112.15	1221.76		112	112.15	1221.76		112	766.342	34.855		112	766.342	34.855
							113	239.106	1388.04		113	239.106	1388.04		113	0	1066.2		113	0	1066.2		113	80.4677	1187.44		113	80.4677	1187.44		113	644.686	896.677		113	644.686	896.677
							114	61.8785	1286.21		114	61.8785	1286.21		114	0	1128.03		114	0	1128.03		114	78.7588	1191.56		114	78.7588	1191.56		114	0	0		114	0	0
							115	264.165	1395.53		115	264.165	1395.53		115	0	1041.75		115	0	1041.75		115	81.061	1230.12		115	81.061	1230.12		115	0	0		115	0	0
							116	170.162	1240.9		116	170.162	1240.9		116	0	1039.82		116	0	1039.82		116	60.0935	1206.05		116	60.0935	1206.05		116	329.979	437.458		116	329.979	437.458
							117	199.214	1236.74		117	199.214	1236.74		117	31.4764	1144.68		117	31.4764	1144.68		117	26.1213	1164.5		117	26.1213	1164.5		117	1190.54	63.1222		117	1190.54	63.1222
							118	234.717	1376.22		118	234.717	1376.22		118	25.3695	1095.34		118	25.3695	1095.34		118	37.1194	1189.09		118	37.1194	1189.09		118	1427.9	249.567		118	1427.9	249.567
							119	200.294	1234.45		119	200.294	1234.45		119	46.7731	1012.03		119	46.7731	1012.03		119	312.609	1202.54		119	312.609	1202.54		119	212.118	238.377		119	212.118	238.377
							120	203.535	1356.19		120	203.535	1356.19		120	40.8936	1011.22		120	40.8936	1011.22		120	71.1859	1071.06		120	71.1859	1071.06		120	532.306	0		120	532.306	0
							121	115.755	1311.8		121	115.755	1311.8		121	10.5495	972.341		121	10.5495	972.341		121	250.689	1077.2		121	250.689	1077.2		121	383.595	3.2134		121	383.595	3.2134
							122	197.009	1220.27		122	197.009	1220.27		122	3.5208	985.519		122	3.5208	985.519		122	48.7089	963.459		122	48.7089	963.459		122	0	0		122	0	0
							123	61.2222	1281.82		123	61.2222	1281.82		123	89.5775	1059.95		123	89.5775	1059.95		123	71.666	983.795		123	71.666	983.795		123	461.907	529.768		123	461.907	529.768
							124	323.697	1224.72		124	323.697	1224.72		124	92.2593	717.487		124	92.2593	717.487		124	111.47	1066.88		124	111.47	1066.88		124	263.796	0		124	263.796	0
							125	157.702	1210.43		125	157.702	1210.43		125	0	1083.27		125	0	1083.27		125	97.7584	1029.21		125	97.7584	1029.21		125	124.258	164.779		125	124.258	164.779
							126	225.451	1350.87		126	225.451	1350.87		126	0	1125.59		126	0	1125.59		126	122.343	1096.86		126	122.343	1096.86		126	1667.32	0		126	1667.32	0
							127	48.8027	1265.54		127	48.8027	1265.54		127	123.086	1130.5		127	123.086	1130.5		127	47.5312	988.683		127	47.5312	988.683		127	0	132.658		127	0	132.658
							128	220.51	1203.19		128	220.51	1203.19		128	86.6684	1225.14		128	86.6684	1225.14		128	96.6501	1103.06		128	96.6501	1103.06		128	785.074	58.7862		128	785.074	58.7862
							129	38.9665	1259.12		129	38.9665	1259.12		129	17.6909	1312.39		129	17.6909	1312.39		129	195.599	450.286		129	195.599	450.286		129	250.288	51.1734		129	250.288	51.1734
							130	66.4672	1270.49		130	66.4672	1270.49		130	0	1131.9		130	0	1131.9		130	52.7256	959.204		130	52.7256	959.204		130	0	246.469		130	0	246.469
							131	52.0486	1264.84		131	52.0486	1264.84		131	0	1326.02		131	0	1326.02		131	51.8893	948.83		131	51.8893	948.83		131	806.911	78.0869		131	806.911	78.0869
							132	152.233	1200.46		132	152.233	1200.46		132	219.084	0		132	219.084	0		132	56.2659	936.419		132	56.2659	936.419		132	63.2002	269.441		132	63.2002	269.441
							133	121.644	1293.77		133	121.644	1293.77		133	0	1255.82		133	0	1255.82		133	51.9371	935.497		133	51.9371	935.497		133	2620.6	1419.86		133	2620.6	1419.86
							134	54.6688	1258.61		134	54.6688	1258.61		134	0	1302.33		134	0	1302.33		134	7.3712	948.112		134	7.3712	948.112		134	727.672	3.5755		134	727.672	3.5755
							135	214.709	1334.2		135	214.709	1334.2		135	0	1336.65		135	0	1336.65		135	0	998.614		135	0	998.614		135	837.857	2.7262		135	837.857	2.7262
							136	233.594	1343.09		136	233.594	1343.09		136	0	1401.02		136	0	1401.02		136	14.6971	948.525		136	14.6971	948.525		136	3196.88	1042.93		136	3196.88	1042.93
							137	117.708	1201.59		137	117.708	1201.59		137	0	1418.48		137	0	1418.48		137	0	969.381		137	0	969.381		137	0	134.24		137	0	134.24
							138	175.782	1315.22		138	175.782	1315.22		138	0	1436.45		138	0	1436.45		138	0	1053.66		138	0	1053.66		138	611.23	0		138	611.23	0
							139	44.9978	1253.01		139	44.9978	1253.01		139	0	1456.76		139	0	1456.76		139	0	1031.91		139	0	1031.91		139	615.866	0		139	615.866	0
							140	161.308	1307.56		140	161.308	1307.56		140	0	1450.37		140	0	1450.37		140	31.3831	928.881		140	31.3831	928.881		140	0	83.3795		140	0	83.3795
							141	170.642	1307.6		141	170.642	1307.6		141	0	1838.25		141	0	1838.25		141	0	995.095		141	0	995.095		141	115.316	139.996		141	115.316	139.996
							142	117.371	1281.35		142	117.371	1281.35		142	0	1860.2		142	0	1860.2		142	0	987.063		142	0	987.063		142	367.296	26.1982		142	367.296	26.1982
							143	213.822	1326.56		143	213.822	1326.56		143	0	0		143	0	0		143	0	971.868		143	0	971.868		143	2612.11	1433.51		143	2612.11	1433.51
							144	230.655	1332.82		144	230.655	1332.82		144	47.0426	508.635		144	47.0426	508.635		144	0	1060.07		144	0	1060.07		144	337.105	38.3291		144	337.105	38.3291
							145	290.546	1364.17		145	290.546	1364.17		145	0	710.994		145	0	710.994		145	0	1003.36		145	0	1003.36		145	647.206	903.205		145	647.206	903.205
							146	30.3797	1233.75		146	30.3797	1233.75		146	0	702.17		146	0	702.17		146	0	1095.37		146	0	1095.37		146	0	5.4935		146	0	5.4935
							147	28.6478	1229.16		147	28.6478	1229.16		147	0	699.15		147	0	699.15		147	0	1089.95		147	0	1089.95		147	442.274	0		147	442.274	0
							148	89.6251	1174.51		148	89.6251	1174.51		148	0	685.387		148	0	685.387		148	0	1086.08		148	0	1086.08		148	769.384	41.9245		148	769.384	41.9245
							149	26.6389	1227.27		149	26.6389	1227.27		149	0	1887.06		149	0	1887.06		149	0	1094.55		149	0	1094.55		149	577.83	0		149	577.83	0
							150	12.1369	1215.4		150	12.1369	1215.4		150	0	1937.39		150	0	1937.39		150	0	1073.54		150	0	1073.54		150	0	186.576		150	0	186.576
							151	148.582	1270.91		151	148.582	1270.91		151	0	1959.14		151	0	1959.14		151	0	1078.47		151	0	1078.47		151	0	109.662		151	0	109.662
							152	7.6768	1204.15		152	7.6768	1204.15		152	11.9409	2273.61		152	11.9409	2273.61		152	0	1087.27		152	0	1087.27		152	259.908	117.541		152	259.908	117.541
							153	2.4735	1202.27		153	2.4735	1202.27		153	0	2017.13		153	0	2017.13		153	53.8997	977.903		153	53.8997	977.903		153	764.785	0		153	764.785	0
							154	4.4975	1206.2		154	4.4975	1206.2		154	14.5008	2283.87		154	14.5008	2283.87		154	0	1117.32		154	0	1117.32		154	3491.32	1374.13		154	3491.32	1374.13
							155	145.776	1257.3		155	145.776	1257.3		155	14.605	2294.97		155	14.605	2294.97		155	14.0985	1048.69		155	14.0985	1048.69		155	0	41.783		155	0	41.783
							156	132.414	1247.95		156	132.414	1247.95		156	0	2141.25		156	0	2141.25		156	0	1096.49		156	0	1096.49		156	410.006	293.471		156	410.006	293.471
							157	65.1082	1204.67		157	65.1082	1204.67		157	0	2094.8		157	0	2094.8		157	75.3017	973.765		157	75.3017	973.765		157	0	124.347		157	0	124.347
							158	219.516	1106.48		158	219.516	1106.48		158	0	2185.38		158	0	2185.38		158	0	1104.42		158	0	1104.42		158	795.086	68.8641		158	795.086	68.8641
							159	232.741	1103.83		159	232.741	1103.83		159	0	2309.51		159	0	2309.51		159	42.8837	1034.89		159	42.8837	1034.89		159	307.319	166.989		159	307.319	166.989
							160	244.997	1287.32		160	244.997	1287.32		160	0	2356.68		160	0	2356.68		160	96.6254	974.089		160	96.6254	974.089		160	1394.9	11.3386		160	1394.9	11.3386
							161	165.283	1243.1		161	165.283	1243.1		161	0	162.996		161	0	162.996		161	28.8428	1055.13		161	28.8428	1055.13		161	9.7963	0		161	9.7963	0
							162	223.515	1097.97		162	223.515	1097.97		162	0	202.012		162	0	202.012		162	109.877	982.165		162	109.877	982.165		162	0	359.342		162	0	359.342
							163	246.481	1282.13		163	246.481	1282.13		163	0	209.004		163	0	209.004		163	0	1187.72		163	0	1187.72		163	29.2576	28.8745		163	29.2576	28.8745
							164	13.6307	1120.27		164	13.6307	1120.27		164	0	192.854		164	0	192.854		164	81.3542	1012.42		164	81.3542	1012.42		164	303.603	357.527		164	303.603	357.527
							165	345.364	1099.08		165	345.364	1099.08		165	0	307.754		165	0	307.754		165	54.8772	1037.86		165	54.8772	1037.86		165	0	116.033		165	0	116.033
							166	159.567	1224.14		166	159.567	1224.14		166	0	234.802		166	0	234.802		166	0	1186.09		166	0	1186.09		166	362.765	0		166	362.765	0
							167	5.763	1078.28		167	5.763	1078.28		167	0	311.047		167	0	311.047		167	87.9365	1010.58		167	87.9365	1010.58		167	3205.5	952.552		167	3205.5	952.552
							168	104.942	1169.63		168	104.942	1169.63		168	0	146.249		168	0	146.249		168	0	1178.77		168	0	1178.77		168	449.877	306.369		168	449.877	306.369
							169	7.2778	1126.18		169	7.2778	1126.18		169	0	9.5702		169	0	9.5702		169	0	1112.52		169	0	1112.52		169	610.614	0		169	610.614	0
							170	111.307	1171.62		170	111.307	1171.62		170	0	2151.16		170	0	2151.16		170	65.658	1036.45		170	65.658	1036.45		170	0	0		170	0	0
							171	82.4051	1151.48		171	82.4051	1151.48		171	0	2129.88		171	0	2129.88		171	42.082	1076.73		171	42.082	1076.73		171	584.083	0		171	584.083	0
							172	4.8328	1116.53		172	4.8328	1116.53		172	0	2153.44		172	0	2153.44		172	0	1149.74		172	0	1149.74		172	0	192.95		172	0	192.95
							173	185.688	1207.19		173	185.688	1207.19		173	0	2128.59		173	0	2128.59		173	0	1166.34		173	0	1166.34		173	607.33	0		173	607.33	0
							174	28.5974	985.228		174	28.5974	985.228		174	0	2137.01		174	0	2137.01		174	58.9114	1032.96		174	58.9114	1032.96		174	288.054	380.86		174	288.054	380.86
							175	135.347	1149.94		175	135.347	1149.94		175	0	2106.33		175	0	2106.33		175	0	1157.78		175	0	1157.78		175	307.068	1024.65		175	307.068	1024.65
							176	139.135	945.934		176	139.135	945.934		176	0	2113.09		176	0	2113.09		176	50.2381	1040.21		176	50.2381	1040.21		176	39.2722	3.3525		176	39.2722	3.3525
							177	52.0368	1079.71		177	52.0368	1079.71		177	0	2073.66		177	0	2073.66		177	0	1125.67		177	0	1125.67		177	437.302	404.895		177	437.302	404.895
							178	122.295	1102.5		178	122.295	1102.5		178	0	1810.51		178	0	1810.51		178	0	1103.17		178	0	1103.17		178	719.411	446.775		178	719.411	446.775
							179	35.3884	1049.29		179	35.3884	1049.29		179	0	2558.41		179	0	2558.41		179	0	1121.89		179	0	1121.89		179	0	59.6396		179	0	59.6396
							180	116.613	1095.08		180	116.613	1095.08		180	0	2556.18		180	0	2556.18		180	0	1102.99		180	0	1102.99		180	59.0892	0		180	59.0892	0
							181	42.6814	1032.8		181	42.6814	1032.8		181	0	2484.82		181	0	2484.82		181	19.1215	1056.7		181	19.1215	1056.7		181	82.8244	283.891		181	82.8244	283.891
							182	66.1924	1015.29		182	66.1924	1015.29		182	0	2483.96		182	0	2483.96		182	0	1090.07		182	0	1090.07		182	1887.38	328.14		182	1887.38	328.14
							183	43.9963	746.934		183	43.9963	746.934		183	0	2497.44		183	0	2497.44		183	0	1085.17		183	0	1085.17		183	1323.72	4010.21		183	1323.72	4010.21
							184	24.7803	670.67		184	24.7803	670.67		184	0	2562.11		184	0	2562.11		184	0	1080.13		184	0	1080.13		184	0	120.571		184	0	120.571
							185	273.852	658.025		185	273.852	658.025		185	0	2426.18		185	0	2426.18		185	15.4446	1039.37		185	15.4446	1039.37		185	280.139	384.942		185	280.139	384.942
							186	87.5278	627.53		186	87.5278	627.53		186	0	2281.94		186	0	2281.94		186	0	1066.25		186	0	1066.25		186	708.644	0		186	708.644	0
							187	649.43	1728.78		187	649.43	1728.78		187	0	2230.66		187	0	2230.66		187	52.2775	1011.97		187	52.2775	1011.97		187	397.523	53.8958		187	397.523	53.8958
							188	516.95	1615.07		188	516.95	1615.07		188	1260.74	2107.18		188	1260.74	2107.18		188	5.0066	1048.8		188	5.0066	1048.8		188	3.9971	7.4428		188	3.9971	7.4428
							189	524.075	1617.25		189	524.075	1617.25		189	1302.19	2452.46		189	1302.19	2452.46		189	25.6942	1020.2		189	25.6942	1020.2		189	52.4382	0		189	52.4382	0
							190	459.255	1575.61		190	459.255	1575.61		190	1222.09	412.661		190	1222.09	412.661		190	52.2586	1001.27		190	52.2586	1001.27		190	64.5795	117.642		190	64.5795	117.642
							191	422.002	1544.22		191	422.002	1544.22		191	2512.03	1395.21		191	2512.03	1395.21		191	10.8006	159.324		191	10.8006	159.324		191	88.5139	334.19		191	88.5139	334.19
							192	380.631	1518.05		192	380.631	1518.05		192	2035.23	902.473		192	2035.23	902.473		192	32.3816	187.313		192	32.3816	187.313		192	640.154	0		192	640.154	0
							193	558.579	1620.66		193	558.579	1620.66		193	1934.22	805.861		193	1934.22	805.861		193	751.708	1373.43		193	751.708	1373.43		193	3191.74	1036.68		193	3191.74	1036.68
							194	411.951	1533.64		194	411.951	1533.64		194	1814.08	2100.27		194	1814.08	2100.27		194	775.212	1361.6		194	775.212	1361.6		194	375.172	0		194	375.172	0
							195	570.371	1623.89		195	570.371	1623.89		195	1610.03	2360.22		195	1610.03	2360.22		195	699.206	1167.67		195	699.206	1167.67		195	0	0		195	0	0
							196	441.421	1537.83		196	441.421	1537.83		196	1163.72	303.898		196	1163.72	303.898		196	681.686	1151.49		196	681.686	1151.49		196	572.846	0		196	572.846	0
							197	457.442	1542.43		197	457.442	1542.43		197	1889.99	772.277		197	1889.99	772.277		197	634.257	1103.88		197	634.257	1103.88		197	0	0		197	0	0
							198	567.967	1604.08		198	567.967	1604.08		198	1826.41	710.511		198	1826.41	710.511		198	633.563	1104.05		198	633.563	1104.05		198	427.356	118.779		198	427.356	118.779
							199	440.56	1529.04		199	440.56	1529.04		199	1650.46	525.748		199	1650.46	525.748		199	631.352	1102.49		199	631.352	1102.49		199	1659.08	0		199	1659.08	0
							200	502.94	1549.9		200	502.94	1549.9		200	1626.5	499.443		200	1626.5	499.443		200	611.282	1082.17		200	611.282	1082.17		200	2172.38	124.4		200	2172.38	124.4
							201	634.563	1634.2		201	634.563	1634.2		201	1643.34	520.416		201	1643.34	520.416		201	751.291	1225.34		201	751.291	1225.34		201	693.865	33.1808		201	693.865	33.1808
							202	628.854	1630.56		202	628.854	1630.56		202	0	1221.92		202	0	1221.92		202	693.795	1168.33		202	693.795	1168.33		202	0	91.5762		202	0	91.5762
							203	541.328	1560.48		203	541.328	1560.48		203	0	1190.03		203	0	1190.03		203	748.225	1223.84		203	748.225	1223.84		203	2094.73	1141.55		203	2094.73	1141.55
							204	414.81	1478.45		204	414.81	1478.45		204	8.5679	1119.57		204	8.5679	1119.57		204	754.056	1231.35		204	754.056	1231.35		204	742.952	20.3624		204	742.952	20.3624
							205	390.319	1463.63		205	390.319	1463.63		205	18.7492	1043.42		205	18.7492	1043.42		205	1045.36	1539.29		205	1045.36	1539.29		205	22.6246	37.0727		205	22.6246	37.0727
							206	636.533	1624.79		206	636.533	1624.79		206	0	1078.33		206	0	1078.33		206	305.367	1134.64		206	305.367	1134.64		206	93.6486	235.212		206	93.6486	235.212
							207	475.307	1500.12		207	475.307	1500.12		207	29.6733	1015.13		207	29.6733	1015.13		207	259.777	1089.43		207	259.777	1089.43		207	119.691	213.266		207	119.691	213.266
							208	497.477	1514.58		208	497.477	1514.58		208	0	975.633		208	0	975.633		208	343.762	1092.52		208	343.762	1092.52		208	2087.55	1156.26		208	2087.55	1156.26
							209	363.76	1426.91		209	363.76	1426.91		209	0	964.809		209	0	964.809		209	350.919	1097.31		209	350.919	1097.31		209	543.629	0		209	543.629	0
							210	330.812	1403.67		210	330.812	1403.67		210	0	902.574		210	0	902.574		210	356.062	1097.92		210	356.062	1097.92		210	774.239	40.1648		210	774.239	40.1648
							211	324.861	1392.53		211	324.861	1392.53		211	0	850.1		211	0	850.1		211	660.848	1318.03		211	660.848	1318.03		211	0	167.452		211	0	167.452
							212	507.504	1507.59		212	507.504	1507.59		212	0	808.043		212	0	808.043		212	662.047	1317.23		212	662.047	1317.23		212	129.846	0		212	129.846	0
							213	548.484	1535.49		213	548.484	1535.49		213	0	723.734		213	0	723.734		213	665.821	1318.64		213	665.821	1318.64		213	0	0		213	0	0
							214	496.223	1493.25		214	496.223	1493.25		214	0	1062.5		214	0	1062.5		214	628.861	1283.66		214	628.861	1283.66		214	0	0		214	0	0
							215	349.187	1394.97		215	349.187	1394.97		215	0	1005.86		215	0	1005.86		215	651.433	1302.19		215	651.433	1302.19		215	647.356	16.5084		215	647.356	16.5084
							216	470.257	1471.05		216	470.257	1471.05		216	0	867.501		216	0	867.501		216	616.259	1264.65		216	616.259	1264.65		216	1916.99	0		216	1916.99	0
							217	401.832	1421.3		217	401.832	1421.3		217	0	857.42		217	0	857.42		217	609.048	1257.84		217	609.048	1257.84		217	0	172.409		217	0	172.409
							218	518.189	1504.01		218	518.189	1504.01		218	0	854.627		218	0	854.627		218	484.684	1110.16		218	484.684	1110.16		218	805.548	700.327		218	805.548	700.327
							219	488.252	1480.48		219	488.252	1480.48		219	0	836.424		219	0	836.424		219	58.612	768.954		219	58.612	768.954		219	623.901	0		219	623.901	0
							220	456.82	1453.95		220	456.82	1453.95		220	0	738.46		220	0	738.46		220	535.002	1133.49		220	535.002	1133.49		220	319.734	426.383		220	319.734	426.383
							221	310.726	1355.88		221	310.726	1355.88		221	0	721.305		221	0	721.305		221	528.869	1126.59		221	528.869	1126.59		221	332.088	274.793		221	332.088	274.793
							222	346.095	1368.41		222	346.095	1368.41		222	0	710.806		222	0	710.806		222	483.088	1080.88		222	483.088	1080.88		222	632.049	876.54		222	632.049	876.54
							223	371.286	1383.55		223	371.286	1383.55		223	0	639.305		223	0	639.305		223	481.164	1074.37		223	481.164	1074.37		223	2439.55	173.738		223	2439.55	173.738
							224	512.892	1488.94		224	512.892	1488.94		224	0	678.466		224	0	678.466		224	648.134	1215.64		224	648.134	1215.64		224	2002.26	143.424		224	2002.26	143.424
							225	446.572	1438.77		225	446.572	1438.77		225	0	679.015		225	0	679.015		225	1.7699	708.681		225	1.7699	708.681		225	0	0		225	0	0
							226	309.537	1327.5		226	309.537	1327.5		226	0	681.217		226	0	681.217		226	0	704.85		226	0	704.85		226	713.823	0		226	713.823	0
							227	441.809	1425.97		227	441.809	1425.97		227	0	586.827		227	0	586.827		227	0	682.675		227	0	682.675		227	0	2.4508		227	0	2.4508
							228	392.875	1387.11		228	392.875	1387.11		228	0	570.438		228	0	570.438		228	0	677.531		228	0	677.531		228	257.945	199.909		228	257.945	199.909
							229	414.25	1400.41		229	414.25	1400.41		229	0	570.438		229	0	570.438		229	457.416	1041.27		229	457.416	1041.27		229	317.59	99.4026		229	317.59	99.4026
							230	309.294	1313.53		230	309.294	1313.53		230	0	565.097		230	0	565.097		230	0	620.168		230	0	620.168		230	2995.72	887.447		230	2995.72	887.447
							231	383.661	1366.06		231	383.661	1366.06		231	0	515.791		231	0	515.791		231	0	608.759		231	0	608.759		231	645.623	0		231	645.623	0
							232	360.366	1347.76		232	360.366	1347.76		232	0	356.142		232	0	356.142		232	406.638	977.205		232	406.638	977.205		232	16.1488	0		232	16.1488	0
							233	345.022	1328.27		233	345.022	1328.27		233	0	330.118		233	0	330.118		233	0	656.126		233	0	656.126		233	132.156	289.47		233	132.156	289.47
							234	271.205	1257.13		234	271.205	1257.13		234	0	326.429		234	0	326.429		234	0	652.413		234	0	652.413		234	272.586	0		234	272.586	0
							235	259.865	1242.41		235	259.865	1242.41		235	0	321.632		235	0	321.632		235	30.0418	638.942		235	30.0418	638.942		235	0	0		235	0	0
							236	369.144	1310.02		236	369.144	1310.02		236	0	329.812		236	0	329.812		236	378.666	910.66		236	378.666	910.66		236	946.192	3611.15		236	946.192	3611.15
							237	220.826	1205.69		237	220.826	1205.69		237	0	303.698		237	0	303.698		237	368.087	900.636		237	368.087	900.636		237	573.355	0		237	573.355	0
							238	380.884	1308.27		238	380.884	1308.27		238	0	334.973		238	0	334.973		238	382.825	912.841		238	382.825	912.841		238	1.0865	0		238	1.0865	0
							239	274.162	1227.84		239	274.162	1227.84		239	0	340.385		239	0	340.385		239	27.0496	628.616		239	27.0496	628.616		239	626.626	0		239	626.626	0
							240	225.617	1174.92		240	225.617	1174.92		240	0	696.824		240	0	696.824		240	29.0591	625.23		240	29.0591	625.23		240	387.314	0		240	387.314	0
							241	187.595	1134.25		241	187.595	1134.25		241	0	701.159		241	0	701.159		241	23.277	616.639		241	23.277	616.639		241	559.331	0		241	559.331	0
							242	169.177	1119.91		242	169.177	1119.91		242	0	696.306		242	0	696.306		242	29.8981	619.546		242	29.8981	619.546		242	0	169.349		242	0	169.349
							243	146.306	1101.26		243	146.306	1101.26		243	0	668.1		243	0	668.1		243	19.7275	609.197		243	19.7275	609.197		243	325.532	495.608		243	325.532	495.608
							244	280.452	1201.83		244	280.452	1201.83		244	0	641.019		244	0	641.019		244	375.596	890.309		244	375.596	890.309		244	231.145	182.808		244	231.145	182.808
							245	173.786	1116.09		245	173.786	1116.09		245	0	559.67		245	0	559.67		245	385.048	897.137		245	385.048	897.137		245	0	0		245	0	0
							246	129.505	1063.59		246	129.505	1063.59		246	562.752	1206.05		246	562.752	1206.05		246	0	499.027		246	0	499.027		246	383.336	563.933		246	383.336	563.933
							247	226.755	1135.83		247	226.755	1135.83		247	0	476.114		247	0	476.114		247	356.909	869.669		247	356.909	869.669		247	0	103.561		247	0	103.561
							248	287.517	1175.7		248	287.517	1175.7		248	0	510.813		248	0	510.813		248	292.687	813.593		248	292.687	813.593		248	2610.74	1422.42		248	2610.74	1422.42
							249	230.763	1134.05		249	230.763	1134.05		249	0	520.573		249	0	520.573		249	0	496.311		249	0	496.311		249	5.7062	0		249	5.7062	0
							250	132.922	1065		250	132.922	1065		250	0	611.18		250	0	611.18		250	0	486.919		250	0	486.919		250	0	194.33		250	0	194.33
							251	183.172	1098.23		251	183.172	1098.23		251	0	1116.64		251	0	1116.64		251	0	482.231		251	0	482.231		251	25.0761	0		251	25.0761	0
							252	252.914	1145.33		252	252.914	1145.33		252	0	1100.29		252	0	1100.29		252	0	486.634		252	0	486.634		252	0	180.606		252	0	180.606
							253	282.372	1167.63		253	282.372	1167.63		253	0	1088.83		253	0	1088.83		253	0	470.505		253	0	470.505		253	377.181	0		253	377.181	0
							254	168.196	1082.66		254	168.196	1082.66		254	0	1076.96		254	0	1076.96		254	0	479.194		254	0	479.194		254	48.2249	282.093		254	48.2249	282.093
							255	277.352	1160.45		255	277.352	1160.45		255	36.0435	1037.23		255	36.0435	1037.23		255	0	472.51		255	0	472.51		255	251.529	4.7359		255	251.529	4.7359
							256	160.154	1075.41		256	160.154	1075.41		256	0	1080.89		256	0	1080.89		256	0	461.645		256	0	461.645		256	376.681	483.2		256	376.681	483.2
							257	180.034	1084.49		257	180.034	1084.49		257	0	1149.44		257	0	1149.44		257	354.244	858.151		257	354.244	858.151		257	2082.5	1263.75		257	2082.5	1263.75
							258	195.413	1093.66		258	195.413	1093.66		258	0	1104.89		258	0	1104.89		258	27.8565	588.236		258	27.8565	588.236		258	0	0		258	0	0
							259	178.738	1079.52		259	178.738	1079.52		259	18.612	1042.78		259	18.612	1042.78		259	352.698	854.312		259	352.698	854.312		259	321.599	181.487		259	321.599	181.487
							260	173.468	1071.46		260	173.468	1071.46		260	14.6227	1060.18		260	14.6227	1060.18		260	384.276	880.66		260	384.276	880.66		260	702.634	36.0078		260	702.634	36.0078
							261	210.725	1096.79		261	210.725	1096.79		261	67.8505	1102.71		261	67.8505	1102.71		261	81.9885	624.803		261	81.9885	624.803		261	0	99.1296		261	0	99.1296
							262	172.17	1067.97		262	172.17	1067.97		262	81.35	1115.47		262	81.35	1115.47		262	361.393	858.912		262	361.393	858.912		262	0	341.841		262	0	341.841
							263	198.542	1083.87		263	198.542	1083.87		263	70.3694	1029.7		263	70.3694	1029.7		263	28.4174	584.168		263	28.4174	584.168		263	605.421	0		263	605.421	0
							264	188.697	1076.89		264	188.697	1076.89		264	96.8931	1050.62		264	96.8931	1050.62		264	27.9125	579.995		264	27.9125	579.995		264	0	52.2137		264	0	52.2137
							265	81.2995	997.806		265	81.2995	997.806		265	0	1078.39		265	0	1078.39		265	33.9687	584.196		265	33.9687	584.196		265	977.223	61.9734		265	977.223	61.9734
							266	166.01	1053.31		266	166.01	1053.31		266	0	1419.5		266	0	1419.5		266	83.6573	621.699		266	83.6573	621.699		266	52.6112	231.78		266	52.6112	231.78
							267	96.3926	1002.72		267	96.3926	1002.72		267	0	1448.69		267	0	1448.69		267	40.8616	587.97		267	40.8616	587.97		267	376.029	0		267	376.029	0
							268	134.345	1029.83		268	134.345	1029.83		268	0	1452.34		268	0	1452.34		268	81.2195	615.439		268	81.2195	615.439		268	1981.24	157.538		268	1981.24	157.538
							269	132.323	1015.42		269	132.323	1015.42		269	0	1868.02		269	0	1868.02		269	385.474	870.593		269	385.474	870.593		269	0	0		269	0	0
							270	156.495	1003.54		270	156.495	1003.54		270	0	2022.55		270	0	2022.55		270	56.9125	587.617		270	56.9125	587.617		270	0	0		270	0	0
							271	211.302	405.97		271	211.302	405.97		271	0	2149.68		271	0	2149.68		271	388.321	869.608		271	388.321	869.608		271	833.896	377.814		271	833.896	377.814
							272	171.438	448.379		272	171.438	448.379		272	0	2240.57		272	0	2240.57		272	380.683	862.041		272	380.683	862.041		272	641.066	202.019		272	641.066	202.019
							273	165.494	435.993		273	165.494	435.993		273	0	2516.6		273	0	2516.6		273	0	395.388		273	0	395.388		273	224.03	195.244		273	224.03	195.244
							274	148.231	453.237		274	148.231	453.237		274	0	2507.98		274	0	2507.98		274	382.525	858.181		274	382.525	858.181		274	166.216	2691.63		274	166.216	2691.63
							275	248.812	513.303		275	248.812	513.303		275	0	2508.61		275	0	2508.61		275	88.9342	599.183		275	88.9342	599.183		275	370.89	101.148		275	370.89	101.148
							276	43.7622	561.476		276	43.7622	561.476		276	0	2236.3		276	0	2236.3		276	68.6884	583.478		276	68.6884	583.478		276	228.893	0		276	228.893	0
							277	229.803	1013.37		277	229.803	1013.37		277	0	2220.37		277	0	2220.37		277	436.712	906.309		277	436.712	906.309		277	299.224	78.0118		277	299.224	78.0118
							278	254.859	504.678		278	254.859	504.678		278	0	2217.07		278	0	2217.07		278	108.881	602.578		278	108.881	602.578		278	128.671	59.9544		278	128.671	59.9544
							279	640.988	677.188		279	640.988	677.188		279	0	2102.67		279	0	2102.67		279	114.744	570.437		279	114.744	570.437		279	0	0		279	0	0
							280	622.211	719.579		280	622.211	719.579		280	0	2019.08		280	0	2019.08		280	302.283	762.274		280	302.283	762.274		280	148.755	16.1465		280	148.755	16.1465
							281	623.555	881.305		281	623.555	881.305		281	0	2067.52		281	0	2067.52		281	606.685	1066.93		281	606.685	1066.93		281	352.19	521.474		281	352.19	521.474
							282	617.894	897.414		282	617.894	897.414		282	0	2042.66		282	0	2042.66		282	108.014	563.858		282	108.014	563.858		282	3191.25	1032.72		282	3191.25	1032.72
							283	1302.97	1307.71		283	1302.97	1307.71		283	0	1913.81		283	0	1913.81		283	293.962	754.049		283	293.962	754.049		283	2855.83	716.334		283	2855.83	716.334
							284	892.156	1153.65		284	892.156	1153.65		284	0	1941.4		284	0	1941.4		284	345.178	805.152		284	345.178	805.152		284	196.276	216.081		284	196.276	216.081
							285	1351.73	1386.34		285	1351.73	1386.34		285	0	1950.97		285	0	1950.97		285	589.711	1052.07		285	589.711	1052.07		285	0	1194.65		285	0	1194.65
							286	868.654	1131.55		286	868.654	1131.55		286	0	1746.27		286	0	1746.27		286	58.7921	514.426		286	58.7921	514.426		286	0	0		286	0	0
							287	950.64	1216.99		287	950.64	1216.99		287	0	2547.54		287	0	2547.54		287	296.845	756.697		287	296.845	756.697		287	328.032	17.3765		287	328.032	17.3765
							288	1084.26	1351.92		288	1084.26	1351.92		288	0	2555.02		288	0	2555.02		288	0	270.19		288	0	270.19		288	0	32.3479		288	0	32.3479
							289	750.049	1011.01		289	750.049	1011.01		289	0	2538.3		289	0	2538.3		289	348.32	807.423		289	348.32	807.423		289	635.177	0		289	635.177	0
							290	741.327	1003.55		290	741.327	1003.55		290	0	2553.1		290	0	2553.1		290	0	271.787		290	0	271.787		290	114.204	102.98		290	114.204	102.98
							291	724.103	987.504		291	724.103	987.504		291	0	2488.47		291	0	2488.47		291	64.1284	517.544		291	64.1284	517.544		291	518.984	78.8051		291	518.984	78.8051
							292	1090.89	1358.76		292	1090.89	1358.76		292	0	2476.64		292	0	2476.64		292	319.144	778.027		292	319.144	778.027		292	514.712	629.372		292	514.712	629.372
							293	1240.57	1443.35		293	1240.57	1443.35		293	0	2514.2		293	0	2514.2		293	370.02	827.997		293	370.02	827.997		293	1433.36	253.295		293	1433.36	253.295
							294	636.237	895.149		294	636.237	895.149		294	0	2502.66		294	0	2502.66		294	76.4478	527.356		294	76.4478	527.356		294	573.717	0		294	573.717	0
							295	1301.14	1358.72		295	1301.14	1358.72		295	0	2518.07		295	0	2518.07		295	40.0993	494.321		295	40.0993	494.321		295	436.756	86.4507		295	436.756	86.4507
							296	1004.5	1272.13		296	1004.5	1272.13		296	0	2512.66		296	0	2512.66		296	120.267	578.148		296	120.267	578.148		296	661.554	0		296	661.554	0
							297	994.556	1262.18		297	994.556	1262.18		297	0	2491.16		297	0	2491.16		297	341.446	798.868		297	341.446	798.868		297	0	11.9149		297	0	11.9149
							298	1320.23	1329.64		298	1320.23	1329.64		298	0	2483.24		298	0	2483.24		298	168.366	628.523		298	168.366	628.523		298	0	79.0565		298	0	79.0565
							299	805.872	1073.54		299	805.872	1073.54		299	0	2485.01		299	0	2485.01		299	170.159	629.973		299	170.159	629.973		299	2116.5	899.906		299	2116.5	899.906
							300	863.968	1131.04		300	863.968	1131.04		300	0	2484.57		300	0	2484.57		300	59.9691	516.907		300	59.9691	516.907		300	517.024	0		300	517.024	0
							301	855.093	1122.1		301	855.093	1122.1		301	0	2446.03		301	0	2446.03		301	39.8992	497.49		301	39.8992	497.49		301	2096.92	261.904		301	2096.92	261.904
							302	751.27	1018.96		302	751.27	1018.96		302	0	2345.01		302	0	2345.01		302	190.676	647.385		302	190.676	647.385		302	317.467	259.781		302	317.467	259.781
							303	1063.86	1327.03		303	1063.86	1327.03		303	0	2315.34		303	0	2315.34		303	335.163	798.194		303	335.163	798.194		303	0	0		303	0	0
							304	969.336	1232.84		304	969.336	1232.84		304	0	2322.49		304	0	2322.49		304	73.7241	533.421		304	73.7241	533.421		304	0	92.9603		304	0	92.9603
							305	885.085	1147.58		305	885.085	1147.58		305	0	2295.64		305	0	2295.64		305	0	246.838		305	0	246.838		305	1321.37	4014.48		305	1321.37	4014.48
							306	1220.68	1385.56		306	1220.68	1385.56		306	0	2252.34		306	0	2252.34		306	71.2808	529.544		306	71.2808	529.544		306	0	0		306	0	0
							307	823.564	1076.65		307	823.564	1076.65		307	102.735	29.9977		307	102.735	29.9977		307	296.188	760.012		307	296.188	760.012		307	1042.26	158.891		307	1042.26	158.891
							308	1301.81	1307.62		308	1301.81	1307.62		308	215.769	120.003		308	215.769	120.003		308	93.8955	550.173		308	93.8955	550.173		308	404.163	0		308	404.163	0
							309	407.254	664.413		309	407.254	664.413		309	148.684	62.8376		309	148.684	62.8376		309	0	457.223		309	0	457.223		309	306.456	350.769		309	306.456	350.769
							310	890.013	1133.74		310	890.013	1133.74		310	19.0502	99.1463		310	19.0502	99.1463		310	34.7637	492.113		310	34.7637	492.113		310	0	126.407		310	0	126.407
							311	943.304	1186.06		311	943.304	1186.06		311	0	1010.84		311	0	1010.84		311	2.1788	460.481		311	2.1788	460.481		311	42.1267	90.6481		311	42.1267	90.6481
							312	815.858	1060.73		312	815.858	1060.73		312	14.6413	994.521		312	14.6413	994.521		312	89.6572	544.546		312	89.6572	544.546		312	271.696	228.858		312	271.696	228.858
							313	749.831	994.718		313	749.831	994.718		313	0	971.494		313	0	971.494		313	0	250.026		313	0	250.026		313	1995.1	27.1978		313	1995.1	27.1978
							314	1231.16	1383.61		314	1231.16	1383.61		314	0	949.48		314	0	949.48		314	0	243.371		314	0	243.371		314	441.345	297.413		314	441.345	297.413
							315	531.648	777.073		315	531.648	777.073		315	380.157	666.336		315	380.157	666.336		315	0	227.143		315	0	227.143		315	1317.14	4011.25		315	1317.14	4011.25
							316	523.186	768.028		316	523.186	768.028		316	152.93	878.832		316	152.93	878.832		316	77.2266	531.338		316	77.2266	531.338		316	0	169.693		316	0	169.693
							317	495.501	737.204		317	495.501	737.204		317	158.126	880.611		317	158.126	880.611		317	24.8818	479.548		317	24.8818	479.548		317	832.554	394.627		317	832.554	394.627
							318	1103.14	1337.07		318	1103.14	1337.07		318	133.129	906.628		318	133.129	906.628		318	3.0462	458.395		318	3.0462	458.395		318	0	415.373		318	0	415.373
							319	1138.25	1369.21		319	1138.25	1369.21		319	0	1248.19		319	0	1248.19		319	56.7542	510.444		319	56.7542	510.444		319	204.206	228.027		319	204.206	228.027
							320	677.049	904.535		320	677.049	904.535		320	0	1279.19		320	0	1279.19		320	0	258.194		320	0	258.194		320	0	123.036		320	0	123.036
							321	685.109	912.055		321	685.109	912.055		321	0	1259.08		321	0	1259.08		321	277.788	748		321	277.788	748		321	329.438	512.337		321	329.438	512.337
							322	995.305	1220.38		322	995.305	1220.38		322	1.5733	1252.69		322	1.5733	1252.69		322	252.599	724.584		322	252.599	724.584		322	3037.02	944.207		322	3037.02	944.207
							323	1248.91	1393.45		323	1248.91	1393.45		323	44.9038	915.347		323	44.9038	915.347		323	0	248.928		323	0	248.928		323	0	335.884		323	0	335.884
							324	964.101	1187.85		324	964.101	1187.85		324	0	1259.49		324	0	1259.49		324	27.2459	479.924		324	27.2459	479.924		324	0	72.0449		324	0	72.0449
							325	909.404	1131.23		325	909.404	1131.23		325	0	1536.09		325	0	1536.09		325	32.92	485.478		325	32.92	485.478		325	0	0		325	0	0
							326	900.973	1122.47		326	900.973	1122.47		326	0	1389.75		326	0	1389.75		326	149.038	619.982		326	149.038	619.982		326	550.487	0		326	550.487	0
							327	1270.88	1383.82		327	1270.88	1383.82		327	0	1554		327	0	1554		327	196.455	668.668		327	196.455	668.668		327	545.744	0		327	545.744	0
							328	999.932	1219.19		328	999.932	1219.19		328	0	1271		328	0	1271		328	138.782	611.57		328	138.782	611.57		328	493.798	728.38		328	493.798	728.38
							329	994.119	1213.06		329	994.119	1213.06		329	0	1577.05		329	0	1577.05		329	210.663	684.821		329	210.663	684.821		329	770.096	325.734		329	770.096	325.734
							330	995.3	1212.52		330	995.3	1212.52		330	0	1278.87		330	0	1278.87		330	0	223.019		330	0	223.019		330	0	0		330	0	0
							331	575.777	783.412		331	575.777	783.412		331	0	1599.33		331	0	1599.33		331	182.891	657.474		331	182.891	657.474		331	371.26	33.5313		331	371.26	33.5313
							332	1241.92	1364.42		332	1241.92	1364.42		332	0	1585.77		332	0	1585.77		332	45.0722	1001.83		332	45.0722	1001.83		332	2220.36	1227.62		332	2220.36	1227.62
							333	1008.92	1221.31		333	1008.92	1221.31		333	0	1543.05		333	0	1543.05		333	105.352	939.345		333	105.352	939.345		333	571.317	289.997		333	571.317	289.997
							334	638.955	843.768		334	638.955	843.768		334	0	1564.57		334	0	1564.57		334	110.755	935.257		334	110.755	935.257		334	0	425.539		334	0	425.539
							335	644.038	848.862		335	644.038	848.862		335	0	1581.01		335	0	1581.01		335	46.585	966.065		335	46.585	966.065		335	103.571	315.312		335	103.571	315.312
							336	1047.73	1259.42		336	1047.73	1259.42		336	0	1585.5		336	0	1585.5		336	28.0686	941.025		336	28.0686	941.025		336	613.841	0		336	613.841	0
							337	633.277	829.379		337	633.277	829.379		337	0	1604.03		337	0	1604.03		337	0	928.015		337	0	928.015		337	92.3832	102.114		337	92.3832	102.114
							338	825.565	1025.22		338	825.565	1025.22		338	0	1587.93		338	0	1587.93		338	0	921.87		338	0	921.87		338	0	238.399		338	0	238.399
							339	533.759	711.121		339	533.759	711.121		339	0	1583.45		339	0	1583.45		339	20.4581	896.621		339	20.4581	896.621		339	0	1198.05		339	0	1198.05
							340	1075.76	1275.69		340	1075.76	1275.69		340	0	1527.34		340	0	1527.34		340	64.0943	882.846		340	64.0943	882.846		340	452.076	0		340	452.076	0
							341	1132.62	1281.07		341	1132.62	1281.07		341	0	1566.63		341	0	1566.63		341	3.8125	879.867		341	3.8125	879.867		341	496.43	352.296		341	496.43	352.296
							342	1019.26	1215.45		342	1019.26	1215.45		342	0	1576.36		342	0	1576.36		342	61.3615	821.609		342	61.3615	821.609		342	1471.01	367.272		342	1471.01	367.272
							343	1026.47	1221.71		343	1026.47	1221.71		343	0	1672.14		343	0	1672.14		343	142.572	752.5		343	142.572	752.5		343	79.6692	242.483		343	79.6692	242.483
							344	1034.18	1229.16		344	1034.18	1229.16		344	0	1566.49		344	0	1566.49		344	139.492	737.802		344	139.492	737.802		344	290.368	8.1582		344	290.368	8.1582
							345	600.927	774.673		345	600.927	774.673		345	0	1464.34		345	0	1464.34		345	101.692	725.206		345	101.692	725.206		345	0	0		345	0	0
							346	1028.1	1219.06		346	1028.1	1219.06		346	0	1639.11		346	0	1639.11		346	81.1391	690.555		346	81.1391	690.555		346	1434.57	253.312		346	1434.57	253.312
							347	987.996	1172.52		347	987.996	1172.52		347	0	1645.64		347	0	1645.64		347	108.974	686.191		347	108.974	686.191		347	0	0		347	0	0
							348	605.701	767.837		348	605.701	767.837		348	0	1638.51		348	0	1638.51		348	72.8876	669.12		348	72.8876	669.12		348	194.043	0		348	194.043	0
							349	973.464	1154.45		349	973.464	1154.45		349	0	1658.49		349	0	1658.49		349	78.5748	666.086		349	78.5748	666.086		349	10.4803	112.174		349	10.4803	112.174
							350	1120.72	1223.96		350	1120.72	1223.96		350	0	1736.7		350	0	1736.7		350	0	626.117		350	0	626.117		350	692.563	0		350	692.563	0
							351	742.163	905.422		351	742.163	905.422		351	0	1670.18		351	0	1670.18		351	0	624.221		351	0	624.221		351	0	150.013		351	0	150.013
							352	461.69	593.863		352	461.69	593.863		352	0	1814.02		352	0	1814.02		352	0	599.952		352	0	599.952		352	111.718	604.034		352	111.718	604.034
							353	667.037	813.329		353	667.037	813.329		353	0	1799.54		353	0	1799.54		353	0	544.883		353	0	544.883		353	158.464	2679.68		353	158.464	2679.68
							354	340.335	625.136		354	340.335	625.136		354	0	1872.02		354	0	1872.02		354	54.2952	539.553		354	54.2952	539.553		354	150.768	0		354	150.768	0
							355	331.718	604.316		355	331.718	604.316		355	0	1140.93		355	0	1140.93		355	44.259	501.458		355	44.259	501.458		355	294.563	359.902		355	294.563	359.902
							356	321.051	618.929		356	321.051	618.929		356	0	1152.25		356	0	1152.25		356	25.4299	485.05		356	25.4299	485.05		356	747.173	79.5858		356	747.173	79.5858
							357	445.885	690.313		357	445.885	690.313		357	0	1269.52		357	0	1269.52		357	17.2988	470.487		357	17.2988	470.487		357	430.897	322.07		357	430.897	322.07
							358	294.718	609.249		358	294.718	609.249		358	0	1423.26		358	0	1423.26		358	60.9436	424.7		358	60.9436	424.7		358	115.543	729.565		358	115.543	729.565
							359	438.372	681.909		359	438.372	681.909		359	0	1435.12		359	0	1435.12		359	67.6689	404.11		359	67.6689	404.11		359	241.808	145.008		359	241.808	145.008
							360	557.425	807.775		360	557.425	807.775		360	0	1565.28		360	0	1565.28		360	46.0524	402.45		360	46.0524	402.45		360	0	0		360	0	0
							361	533.274	783.951		361	533.274	783.951		361	0	1613.94		361	0	1613.94		361	26.4288	400.784		361	26.4288	400.784		361	282.058	17.0392		361	282.058	17.0392
							362	327.21	560.538		362	327.21	560.538		362	0	1725.37		362	0	1725.37		362	0	401.242		362	0	401.242		362	400.068	513.404		362	400.068	513.404
							363	388.879	621.926		363	388.879	621.926		363	0	1765.83		363	0	1765.83		363	0	403.894		363	0	403.894		363	541.596	0		363	541.596	0
							364	398.237	643.293		364	398.237	643.293		364	0	1782.06		364	0	1782.06		364	36.9441	393.211		364	36.9441	393.211		364	48.0657	225.333		364	48.0657	225.333
							365	269.828	534.117		365	269.828	534.117		365	0	1758.48		365	0	1758.48		365	64.6824	375.962		365	64.6824	375.962		365	575.458	18.2277		365	575.458	18.2277
							366	273.414	532.503		366	273.414	532.503		366	0	1811.57		366	0	1811.57		366	53.5144	375.031		366	53.5144	375.031		366	673.995	0		366	673.995	0
							367	441.534	692.654		367	441.534	692.654		367	0	172.66		367	0	172.66		367	0	330.739		367	0	330.739		367	245.11	0		367	245.11	0
							368	244.913	524.39		368	244.913	524.39		368	0	129.535		368	0	129.535		368	0	276.655		368	0	276.655		368	17.5898	21.4019		368	17.5898	21.4019
							369	238.918	509.713		369	238.918	509.713		369	0	143.455		369	0	143.455		369	794.894	1273.69		369	794.894	1273.69		369	384.812	0		369	384.812	0
							370	575.63	828.396		370	575.63	828.396		370	0	136.075		370	0	136.075		370	1053.95	1547.14		370	1053.95	1547.14		370	551.489	0		370	551.489	0
							371	299.392	539.376		371	299.392	539.376		371	0	160.923		371	0	160.923		371	1137.65	1634.07		371	1137.65	1634.07		371	786.696	55.8822		371	786.696	55.8822
							372	190.688	397.02		372	190.688	397.02		372	0	124.8		372	0	124.8		372	1001.9	1496		372	1001.9	1496		372	2061.3	180.091		372	2061.3	180.091
							373	130.198	353.474		373	130.198	353.474		373	0	126.292		373	0	126.292		373	801.901	1287.15		373	801.901	1287.15		373	219.344	120.3		373	219.344	120.3
							374	143.036	385.177		374	143.036	385.177		374	0	131.625		374	0	131.625		374	955.652	1448.93		374	955.652	1448.93		374	0	215.834		374	0	215.834
							375	144.786	389.843		375	144.786	389.843		375	0	107.353		375	0	107.353		375	987.137	1482.95		375	987.137	1482.95		375	2536.11	1312.09		375	2536.11	1312.09
							376	178.406	429.643		376	178.406	429.643		376	0	108.155		376	0	108.155		376	973.612	1468.83		376	973.612	1468.83		376	24.9982	94.1504		376	24.9982	94.1504
							377	150.195	329.116		377	150.195	329.116		377	0	91.2191		377	0	91.2191		377	804.576	1294.12		377	804.576	1294.12		377	130.609	116.629		377	130.609	116.629
							378	69.796	298.087		378	69.796	298.087		378	0	93.2637		378	0	93.2637		378	814.745	1305.09		378	814.745	1305.09		378	384.117	490.571		378	384.117	490.571
							379	125.84	373.068		379	125.84	373.068		379	0	98.3211		379	0	98.3211		379	963.364	1458.82		379	963.364	1458.82		379	75.9662	173.434		379	75.9662	173.434
							380	131.301	381.285		380	131.301	381.285		380	0	86.5165		380	0	86.5165		380	855.141	1348.15		380	855.141	1348.15		380	0	341.942		380	0	341.942
							381	9.8653	243.263		381	9.8653	243.263		381	0	91.3948		381	0	91.3948		381	857.498	1352.72		381	857.498	1352.72		381	1339.93	0		381	1339.93	0
							382	89.0398	356.448		382	89.0398	356.448		382	0	80.9346		382	0	80.9346		382	884.904	1384.55		382	884.904	1384.55		382	3176	1020.56		382	3176	1020.56
							383	253.621	513.627		383	253.621	513.627		383	0	82.4688		383	0	82.4688		383	771.783	1271.64		383	771.783	1271.64		383	1583.91	185.211		383	1583.91	185.211
							384	245.356	505.334		384	245.356	505.334		384	0	71.477		384	0	71.477		384	858.047	1369.45		384	858.047	1369.45		384	0	390.48		384	0	390.48
							385	287.644	524.849		385	287.644	524.849		385	0	58.1384		385	0	58.1384		385	709.442	1234.8		385	709.442	1234.8		385	825.483	704.985		385	825.483	704.985
							386	172.008	393.176		386	172.008	393.176		386	0	48.9848		386	0	48.9848		386	521.674	1120.49		386	521.674	1120.49		386	0	116.042		386	0	116.042
							387	330.98	553.847		387	330.98	553.847		387	0	21.4143		387	0	21.4143		387	517.426	1120.39		387	517.426	1120.39		387	1304.62	3988.63		387	1304.62	3988.63
							388	313.618	535.813		388	313.618	535.813		388	58.9759	6.9117		388	58.9759	6.9117		388	409.855	1187.4		388	409.855	1187.4		388	113.16	143.352		388	113.16	143.352
							389	40.3472	89.8664		389	40.3472	89.8664		389	143.963	7.0466		389	143.963	7.0466		389	425.299	1208.27		389	425.299	1208.27		389	1994.33	0		389	1994.33	0
							390	170.25	377.427		390	170.25	377.427		390	60.8234	263.664		390	60.8234	263.664		390	390.321	1253.63		390	390.321	1253.63		390	319.605	0		390	319.605	0
							391	347.492	563.701		391	347.492	563.701		391	0	339.642		391	0	339.642		391	0	232.163		391	0	232.163		391	114.879	0		391	114.879	0
							392	65.8128	238.765		392	65.8128	238.765		392	0	196.44		392	0	196.44		392	214.298	688.774		392	214.298	688.774		392	1615.25	436.993		392	1615.25	436.993
							393	197.642	392.522		393	197.642	392.522		393	0	255.212		393	0	255.212		393	212.239	686.939		393	212.239	686.939		393	0	178.393		393	0	178.393
							394	354.821	554.948		394	354.821	554.948		394	0	258.415		394	0	258.415		394	0	439.491		394	0	439.491		394	11.9375	1090.07		394	11.9375	1090.07
							395	287.022	482.013		395	287.022	482.013		395	0	237.736		395	0	237.736		395	169.204	643.901		395	169.204	643.901		395	61.8768	238.446		395	61.8768	238.446
							396	266.721	460.656		396	266.721	460.656		396	0	262.788		396	0	262.788		396	0	252.255		396	0	252.255		396	620.179	64.5141		396	620.179	64.5141
							397	282.741	469.819		397	282.741	469.819		397	0	36.9999		397	0	36.9999		397	249.605	724.626		397	249.605	724.626		397	123.927	3.1347		397	123.927	3.1347
							398	281.076	347.001		398	281.076	347.001		398	0	128.108		398	0	128.108		398	27.0443	501.756		398	27.0443	501.756		398	3590.27	1410.06		398	3590.27	1410.06
							399	214.247	588.612		399	214.247	588.612		399	52.1767	49.9134		399	52.1767	49.9134		399	169.257	644.281		399	169.257	644.281		399	0	0		399	0	0
							400	220.896	588.086		400	220.896	588.086		400	0	60.0938		400	0	60.0938		400	0	249.078		400	0	249.078		400	0	167.107		400	0	167.107
							401	0.2386	832.136		401	0.2386	832.136		401	223.489	0		401	223.489	0		401	183.204	658.345		401	183.204	658.345		401	55.8079	0		401	55.8079	0
							402	54.9029	561.208		402	54.9029	561.208		402	337.759	0		402	337.759	0		402	150.913	625.986		402	150.913	625.986		402	0	0		402	0	0
							403	111.31	554.885		403	111.31	554.885		403	447.173	0		403	447.173	0		403	198.794	674.281		403	198.794	674.281		403	185.158	0		403	185.158	0
							404	121.447	553.886		404	121.447	553.886		404	209.441	227.121		404	209.441	227.121		404	0	248.929		404	0	248.929		404	14.2911	406.044		404	14.2911	406.044
							405	77.5787	551.623		405	77.5787	551.623		405	269.57	188.752		405	269.57	188.752		405	156.96	633.44		405	156.96	633.44		405	0	250.229		405	0	250.229
							406	34.8342	514.766		406	34.8342	514.766		406	846.959	473.016		406	846.959	473.016		406	0	246.236		406	0	246.236		406	2942.77	1057.34		406	2942.77	1057.34
							407	19.5414	481.666		407	19.5414	481.666		407	871.185	494.529		407	871.185	494.529		407	147.722	625.457		407	147.722	625.457		407	296.539	329.183		407	296.539	329.183
							408	15.972	473.721		408	15.972	473.721		408	408.837	0		408	408.837	0		408	127.245	605.675		408	127.245	605.675		408	0	361.064		408	0	361.064
							409	12.1842	468.486		409	12.1842	468.486		409	891.024	506.974		409	891.024	506.974		409	0	390.259		409	0	390.259		409	1298.84	323.511		409	1298.84	323.511
							410	15.5972	463.492		410	15.5972	463.492		410	843.93	455.173		410	843.93	455.173		410	0	460.815		410	0	460.815		410	239.237	417.109		410	239.237	417.109
							411	8.046	460.632		411	8.046	460.632		411	877.892	495.719		411	877.892	495.719		411	134.092	614.06		411	134.092	614.06		411	254.114	193.898		411	254.114	193.898
							412	18.2328	456.543		412	18.2328	456.543		412	95.599	0		412	95.599	0		412	0	450.369		412	0	450.369		412	0	0		412	0	0
							413	12.925	459.188		413	12.925	459.188		413	0	196.314		413	0	196.314		413	117.344	599.123		413	117.344	599.123		413	358.717	314.773		413	358.717	314.773
							414	12.4077	696.038		414	12.4077	696.038		414	0	238.419		414	0	238.419		414	0	457.329		414	0	457.329		414	0	213.523		414	0	213.523
							415	41.1392	307.242		415	41.1392	307.242		415	0	254.838		415	0	254.838		415	0	349.096		415	0	349.096		415	3176.73	854.925		415	3176.73	854.925
							416	37.2486	643.906		416	37.2486	643.906		416	0	251.479		416	0	251.479		416	36.0331	519.392		416	36.0331	519.392		416	70.5942	304.913		416	70.5942	304.913
							417	5.9629	539.723		417	5.9629	539.723		417	0	256.452		417	0	256.452		417	0	437.62		417	0	437.62		417	0	0		417	0	0
							418	1.9476	514.1		418	1.9476	514.1		418	0	246.013		418	0	246.013		418	0	314.293		418	0	314.293		418	0	191.209		418	0	191.209
							419	21.4227	527.215		419	21.4227	527.215		419	0	329.504		419	0	329.504		419	0	449.911		419	0	449.911		419	615.183	0		419	615.183	0
							420	38.7908	531.354		420	38.7908	531.354		420	0	476.358		420	0	476.358		420	0	342.466		420	0	342.466		420	0	0		420	0	0
							421	50.2468	541.9		421	50.2468	541.9		421	0	508.01		421	0	508.01		421	31.7229	518.228		421	31.7229	518.228		421	480.505	56.9733		421	480.505	56.9733
							422	22.0963	507.317		422	22.0963	507.317		422	0	533.25		422	0	533.25		422	142.157	630.73		422	142.157	630.73		422	238.009	0		422	238.009	0
							423	21.4263	506.647		423	21.4263	506.647		423	0	505.71		423	0	505.71		423	0	332.146		423	0	332.146		423	346.607	26.1102		423	346.607	26.1102
							424	26.5436	511.764		424	26.5436	511.764		424	415.126	0		424	415.126	0		424	0	443.291		424	0	443.291		424	1308.34	702.404		424	1308.34	702.404
							425	36.4057	524.196		425	36.4057	524.196		425	396.327	0		425	396.327	0		425	0	340.747		425	0	340.747		425	189.72	301.596		425	189.72	301.596
							426	67.0447	68.1013		426	67.0447	68.1013		426	267.497	0		426	267.497	0		426	135.139	624.27		426	135.139	624.27		426	0	413.991		426	0	413.991
							427	113.259	945.062		427	113.259	945.062		427	378.359	13.5902		427	378.359	13.5902		427	85.8408	576.216		427	85.8408	576.216		427	235.736	0		427	235.736	0
							428	60.8129	894.796		428	60.8129	894.796		428	266.692	0		428	266.692	0		428	0	456.955		428	0	456.955		428	468.617	0		428	468.617	0
							429	58.9648	867.846		429	58.9648	867.846		429	253.409	0		429	253.409	0		429	0	297.332		429	0	297.332		429	144.505	0		429	144.505	0
							430	54.903	855.529		430	54.903	855.529		430	117.358	7.5303		430	117.358	7.5303		430	0	449.32		430	0	449.32		430	0	50.681		430	0	50.681
							431	58.1532	797.694		431	58.1532	797.694		431	54.3037	0		431	54.3037	0		431	81.7195	573.383		431	81.7195	573.383		431	745.742	20.5729		431	745.742	20.5729
							432	224.716	1204.08		432	224.716	1204.08		432	44.3451	6.6544		432	44.3451	6.6544		432	0	464.074		432	0	464.074		432	45.6798	125.546		432	45.6798	125.546
							433	271.291	1194.77		433	271.291	1194.77		433	2.2383	74.6381		433	2.2383	74.6381		433	0	455.493		433	0	455.493		433	268.272	29.6451		433	268.272	29.6451
							434	161.294	1261.07		434	161.294	1261.07		434	0	1.8755		434	0	1.8755		434	0	450.156		434	0	450.156		434	291.882	116.757		434	291.882	116.757
							435	85.2736	1324.88		435	85.2736	1324.88		435	0	12.9956		435	0	12.9956		435	0	465.082		435	0	465.082		435	3631.23	1523.43		435	3631.23	1523.43
							436	219.766	1250		436	219.766	1250		436	0	91.4483		436	0	91.4483		436	23.2594	519.407		436	23.2594	519.407		436	0	106.882		436	0	106.882
							437	104.152	1356.46		437	104.152	1356.46		437	197.595	198.338		437	197.595	198.338		437	0	312.543		437	0	312.543		437	0	179.535		437	0	179.535
							438	14.723	1428.92		438	14.723	1428.92		438	0	3.2086		438	0	3.2086		438	98.0853	595.132		438	98.0853	595.132		438	0	125.053		438	0	125.053
							439	160.279	1352.52		439	160.279	1352.52		439	0	14.1768		439	0	14.1768		439	88.5654	585.861		439	88.5654	585.861		439	1950.17	4.6628		439	1950.17	4.6628
							440	32.8448	1491.28		440	32.8448	1491.28		440	0	38.0281		440	0	38.0281		440	0	436.417		440	0	436.417		440	0	0		440	0	0
							441	274.324	1357.89		441	274.324	1357.89		441	0	117.358		441	0	117.358		441	0	365.894		441	0	365.894		441	1889.79	0		441	1889.79	0
							442	127.83	1401.19		442	127.83	1401.19		442	0	112.022		442	0	112.022		442	0	357.793		442	0	357.793		442	0	1463.8		442	0	1463.8
							443	315.319	1223.76		443	315.319	1223.76		443	0	147.526		443	0	147.526		443	0	447.529		443	0	447.529		443	0	155.629		443	0	155.629
							444	241.157	1213.6		444	241.157	1213.6		444	0	161.343		444	0	161.343		444	68.2774	577.741		444	68.2774	577.741		444	2392.22	37.3844		444	2392.22	37.3844
							445	95.4446	1263.49		445	95.4446	1263.49		445	21.2486	180.676		445	21.2486	180.676		445	47.5178	579.308		445	47.5178	579.308		445	0	463.063		445	0	463.063
							446	217.763	1171.02		446	217.763	1171.02		446	0	189.625		446	0	189.625		446	0	392.144		446	0	392.144		446	487.887	9.995		446	487.887	9.995
							447	108.306	1150.49		447	108.306	1150.49		447	19.4327	201.845		447	19.4327	201.845		447	14.9181	558.87		447	14.9181	558.87		447	198.733	192.818		447	198.733	192.818
							448	519.914	981.585		448	519.914	981.585		448	10.632	214.117		448	10.632	214.117		448	0	399.035		448	0	399.035		448	246.932	117.784		448	246.932	117.784
							449	329.644	761.957		449	329.644	761.957		449	82.6777	275.149		449	82.6777	275.149		449	0	510.197		449	0	510.197		449	0	164.69		449	0	164.69
							450	462.158	1127.3		450	462.158	1127.3		450	109.578	285.723		450	109.578	285.723		450	0	407.952		450	0	407.952		450	621.708	0		450	621.708	0
							451	364.708	876.269		451	364.708	876.269		451	214.503	325.999		451	214.503	325.999		451	0	359.427		451	0	359.427		451	195.646	97.9353		451	195.646	97.9353
							452	458.726	1134.32		452	458.726	1134.32		452	231.088	311.78		452	231.088	311.78		452	0	367.869		452	0	367.869		452	0	237.855		452	0	237.855
							453	464.534	1134.4		453	464.534	1134.4		453	0	313.017		453	0	313.017		453	24.0558	576.592		453	24.0558	576.592		453	32.7052	0		453	32.7052	0
							454	458.459	1140.66		454	458.459	1140.66		454	0	334.439		454	0	334.439		454	0	432.582		454	0	432.582		454	2022.75	0		454	2022.75	0
							455	445.009	1148.95		455	445.009	1148.95		455	205.524	374.816		455	205.524	374.816		455	0	399.462		455	0	399.462		455	193.76	319.246		455	193.76	319.246
							456	453.661	1148.19		456	453.661	1148.19		456	4.4856	350.199		456	4.4856	350.199		456	102.76	676.683		456	102.76	676.683		456	2957.64	1003.22		456	2957.64	1003.22
							457	291.546	920.593		457	291.546	920.593		457	348.039	227.788		457	348.039	227.788		457	0	445.057		457	0	445.057		457	602.016	0		457	602.016	0
							458	284.12	915.892		458	284.12	915.892		458	355.646	218.702		458	355.646	218.702		458	0	418.324		458	0	418.324		458	155.286	212.613		458	155.286	212.613
							459	548.531	1162.98		459	548.531	1162.98		459	246.195	367.005		459	246.195	367.005		459	0	411.401		459	0	411.401		459	0	0		459	0	0
							460	232.844	844.429		460	232.844	844.429		460	253.24	359.777		460	253.24	359.777		460	0	537.432		460	0	537.432		460	50.135	115.198		460	50.135	115.198
							461	259.815	954.829		461	259.815	954.829		461	339.095	239.02		461	339.095	239.02		461	0	564.982		461	0	564.982		461	118.602	256.483		461	118.602	256.483
							462	510.428	1294.53		462	510.428	1294.53		462	329.766	252.968		462	329.766	252.968		462	0	542.687		462	0	542.687		462	0	0		462	0	0
							463	409.931	1336.73		463	409.931	1336.73		463	145.816	403.676		463	145.816	403.676		463	0	551.183		463	0	551.183		463	359.319	0		463	359.319	0
							464	247.527	1067.36		464	247.527	1067.36		464	328.024	259.168		464	328.024	259.168		464	0	574.236		464	0	574.236		464	494.432	46.083		464	494.432	46.083
							465	53.2107	1029.68		465	53.2107	1029.68		465	369.868	208.156		465	369.868	208.156		465	0	582.348		465	0	582.348		465	2044.54	108.316		465	2044.54	108.316
							466	127.443	1069.82		466	127.443	1069.82		466	269.766	343.158		466	269.766	343.158		466	0	442.58		466	0	442.58		466	0	317.866		466	0	317.866
							467	57.6851	1040.48		467	57.6851	1040.48		467	344.457	247.202		467	344.457	247.202		467	0	447.972		467	0	447.972		467	702.931	0		467	702.931	0
							468	419.346	1395.23		468	419.346	1395.23		468	352.684	236.441		468	352.684	236.441		468	0	457.108		468	0	457.108		468	633.498	298.117		468	633.498	298.117
							469	539.623	1212.89		469	539.623	1212.89		469	115.408	454.283		469	115.408	454.283		469	0	585.489		469	0	585.489		469	0	305.241		469	0	305.241
							470	68.5327	980.784		470	68.5327	980.784		470	164.174	458.599		470	164.174	458.599		470	0	590.423		470	0	590.423		470	0	302.226		470	0	302.226
							471	72.7197	874.35		471	72.7197	874.35		471	76.7216	479.872		471	76.7216	479.872		471	0	610.443		471	0	610.443		471	520.691	0		471	520.691	0
							472	341.911	1237.62		472	341.911	1237.62		472	814.144	68.3028		472	814.144	68.3028		472	0	554.407		472	0	554.407		472	1003.73	75.2346		472	1003.73	75.2346
							473	403.026	1188.83		473	403.026	1188.83		473	897.234	14.5978		473	897.234	14.5978		473	0	507.488		473	0	507.488		473	254.805	0		473	254.805	0
							474	155.203	854.546		474	155.203	854.546		474	0	675.565		474	0	675.565		474	0	600.001		474	0	600.001		474	65.6903	259.323		474	65.6903	259.323
							475	469.38	1028.25		475	469.38	1028.25		475	0	733.147		475	0	733.147		475	0	614.086		475	0	614.086		475	528.159	0		475	528.159	0
							476	314.256	924.168		476	314.256	924.168		476	0	769.67		476	0	769.67		476	0	501.105		476	0	501.105		476	1306.52	337.585		476	1306.52	337.585
							477	426.818	1091.7		477	426.818	1091.7		477	0	756.885		477	0	756.885		477	0	515.915		477	0	515.915		477	2274.72	925.512		477	2274.72	925.512
							478	453.846	925.236		478	453.846	925.236		478	0	777.237		478	0	777.237		478	0	515.245		478	0	515.245		478	0	0		478	0	0
							479	381.244	885.452		479	381.244	885.452		479	0	782.899		479	0	782.899		479	0	644.076		479	0	644.076		479	3052.04	730.812		479	3052.04	730.812
							480	330.249	867.601		480	330.249	867.601		480	0	749.001		480	0	749.001		480	0	503.327		480	0	503.327		480	73.9747	321.509		480	73.9747	321.509
							481	368.293	1051.58		481	368.293	1051.58		481	0	770.787		481	0	770.787		481	0	512.734		481	0	512.734		481	595.987	0		481	595.987	0
							482	381.193	1038.05		482	381.193	1038.05		482	0	750.205		482	0	750.205		482	0	655.606		482	0	655.606		482	0	7.4155		482	0	7.4155
							483	507.243	964.485		483	507.243	964.485		483	0	749.582		483	0	749.582		483	0	520.062		483	0	520.062		483	578.118	658.841		483	578.118	658.841
							484	326.452	772.649		484	326.452	772.649		484	0	715.478		484	0	715.478		484	0	547.67		484	0	547.67		484	63.1343	344.098		484	63.1343	344.098
							485	317.843	746.374		485	317.843	746.374		485	0	721.1		485	0	721.1		485	0	543.504		485	0	543.504		485	0	483.522		485	0	483.522
							486	488.651	948.808		486	488.651	948.808		486	0	710.639		486	0	710.639		486	0	660.608		486	0	660.608		486	0	0		486	0	0
							487	449.314	767.838		487	449.314	767.838		487	0	706.417		487	0	706.417		487	0	674.801		487	0	674.801		487	240.837	12.7435		487	240.837	12.7435
							488	438.906	920.157		488	438.906	920.157		488	0	655.962		488	0	655.962		488	0	532.232		488	0	532.232		488	313.323	174.03		488	313.323	174.03
							489	387.815	923.308		489	387.815	923.308		489	0	664.434		489	0	664.434		489	94.4217	829.433		489	94.4217	829.433		489	18.2569	87.0939		489	18.2569	87.0939
							490	566.663	798.707		490	566.663	798.707		490	0	646.522		490	0	646.522		490	0	528.442		490	0	528.442		490	100.056	575.188		490	100.056	575.188
							491	396.598	917.553		491	396.598	917.553		491	0	651.979		491	0	651.979		491	0	548.841		491	0	548.841		491	646.667	815.913		491	646.667	815.913
							492	443.545	581.892		492	443.545	581.892		492	0	587.025		492	0	587.025		492	0	738.044		492	0	738.044		492	2509.29	469.886		492	2509.29	469.886
							493	384.507	631.274		493	384.507	631.274		493	0	566.507		493	0	566.507		493	0	684.458		493	0	684.458		493	243.57	20.6859		493	243.57	20.6859
							494	366.383	660.295		494	366.383	660.295		494	0	564.511		494	0	564.511		494	0	672.42		494	0	672.42		494	251.525	0		494	251.525	0
							495	347.356	674.096		495	347.356	674.096		495	0	529.837		495	0	529.837		495	113.672	872.784		495	113.672	872.784		495	606.258	0		495	606.258	0
							496	235.512	780.667		496	235.512	780.667		496	0	543.176		496	0	543.176		496	117.523	884.762		496	117.523	884.762		496	605.424	0		496	605.424	0
							497	853.773	854.956		497	853.773	854.956		497	0	521.026		497	0	521.026		497	0	624.005		497	0	624.005		497	0	193.113		497	0	193.113
							498	816.015	844.73		498	816.015	844.73		498	0	499.449		498	0	499.449		498	0	591.923		498	0	591.923		498	163.505	11.2502		498	163.505	11.2502
							499	873.525	876.625		499	873.525	876.625		499	0	502.433		499	0	502.433		499	0	582.156		499	0	582.156		499	0	120.481		499	0	120.481
							500	908.725	945.559		500	908.725	945.559		500	0	430.06		500	0	430.06		500	0	654.663		500	0	654.663		500	791.175	158.145		500	791.175	158.145
							501	949.731	952.799		501	949.731	952.799		501	0	217.04		501	0	217.04		501	0	620.828		501	0	620.828		501	210.788	241.983		501	210.788	241.983
							502	928.077	941.31		502	928.077	941.31		502	480.207	124.755		502	480.207	124.755		502	406.661	1175.03		502	406.661	1175.03		502	0	126.21		502	0	126.21
							503	893.425	935.933		503	893.425	935.933		503	315.823	254.787		503	315.823	254.787		503	150.796	950.95		503	150.796	950.95		503	488.397	105.616		503	488.397	105.616
							504	206.397	904.419		504	206.397	904.419		504	457.174	97.5179		504	457.174	97.5179		504	0	665.883		504	0	665.883		504	0	73.2658		504	0	73.2658
							505	43.9739	972.542		505	43.9739	972.542		505	299.756	263.949		505	299.756	263.949		505	0	646.336		505	0	646.336		505	377.552	232.668		505	377.552	232.668
							506	37.2995	977.904		506	37.2995	977.904		506	239.722	334.334		506	239.722	334.334		506	418.799	1194.33		506	418.799	1194.33		506	183.608	48.9406		506	183.608	48.9406
							507	596.508	845.441		507	596.508	845.441		507	251.401	320.925		507	251.401	320.925		507	0	651.511		507	0	651.511		507	0	67.7398		507	0	67.7398
							508	635.509	834.434		508	635.509	834.434		508	245.67	324.134		508	245.67	324.134		508	0	815.547		508	0	815.547		508	3503.08	1355.49		508	3503.08	1355.49
							509	67.4382	967.298		509	67.4382	967.298		509	286.064	272.102		509	286.064	272.102		509	0	771.039		509	0	771.039		509	0	0		509	0	0
							510	727.912	811.167		510	727.912	811.167		510	241.55	329		510	241.55	329		510	0	743.761		510	0	743.761		510	336.517	246.233		510	336.517	246.233
							511	754.797	812.73		511	754.797	812.73		511	93.5912	514.851		511	93.5912	514.851		511	0	671.65		511	0	671.65		511	1315.61	4000.59		511	1315.61	4000.59
							512	744.841	813.952		512	744.841	813.952		512	166.57	422.045		512	166.57	422.045		512	233.051	1082.53		512	233.051	1082.53		512	214.434	118.774		512	214.434	118.774
							513	776.797	811.158		513	776.797	811.158		513	80.6368	498.413		513	80.6368	498.413		513	0	699.397		513	0	699.397		513	107.224	295.749		513	107.224	295.749
							514	632.976	805.775		514	632.976	805.775		514	169.41	359.519		514	169.41	359.519		514	53.5251	953.689		514	53.5251	953.689		514	575.357	309.332		514	575.357	309.332
							515	755.72	803.223		515	755.72	803.223		515	289.808	221.968		515	289.808	221.968		515	0	733.162		515	0	733.162		515	398.08	284.578		515	398.08	284.578
							516	733.551	800.283		516	733.551	800.283		516	244.704	237.091		516	244.704	237.091		516	0	798.705		516	0	798.705		516	1941.28	4595.87		516	1941.28	4595.87
							517	774.442	777.469		517	774.442	777.469		517	153.224	313.912		517	153.224	313.912		517	0	899.862		517	0	899.862		517	501.419	0		517	501.419	0
							518	384.511	763.58		518	384.511	763.58		518	203.62	264.983		518	203.62	264.983		518	0	864.078		518	0	864.078		518	2182.06	142.033		518	2182.06	142.033
							519	400.584	622.228		519	400.584	622.228		519	282.491	161.651		519	282.491	161.651		519	382.465	1245.15		519	382.465	1245.15		519	164.581	489.571		519	164.581	489.571
							520	445.543	604.23		520	445.543	604.23		520	61.1045	352.24		520	61.1045	352.24		520	0	760.644		520	0	760.644		520	0	103.366		520	0	103.366
							521	412.182	615.425		521	412.182	615.425		521	284.894	0		521	284.894	0		521	0	951.533		521	0	951.533		521	700.828	0		521	700.828	0
							522	395.402	620.414		522	395.402	620.414		522	91.6089	318.44		522	91.6089	318.44		522	0	825.727		522	0	825.727		522	93.9024	0		522	93.9024	0
							523	433.745	606.347		523	433.745	606.347		523	363.565	0		523	363.565	0		523	0	831.319		523	0	831.319		523	107.091	51.4031		523	107.091	51.4031
							524	439.843	603.684		524	439.843	603.684		524	257.973	161.751		524	257.973	161.751		524	0	837.376		524	0	837.376		524	688.507	0		524	688.507	0
							525	405.13	615.583		525	405.13	615.583		525	269.497	149.034		525	269.497	149.034		525	0	843.432		525	0	843.432		525	104.966	458.633		525	104.966	458.633
							526	418.688	610.776		526	418.688	610.776		526	263.371	124.873		526	263.371	124.873		526	0	855.702		526	0	855.702		526	95.7286	216.731		526	95.7286	216.731
							527	427.2	607.04		527	427.2	607.04		527	266.85	130.838		527	266.85	130.838		527	0	959.64		527	0	959.64		527	0	1164.91		527	0	1164.91
							528	499.065	580.3		528	499.065	580.3		528	253.933	119.762		528	253.933	119.762		528	0	962.721		528	0	962.721		528	0	291.749		528	0	291.749
							529	402.683	611.345		529	402.683	611.345		529	2.2143	397.137		529	2.2143	397.137		529	0	958.007		529	0	958.007		529	816.591	711.027		529	816.591	711.027
							530	449.568	593.311		530	449.568	593.311		530	256.137	140.812		530	256.137	140.812		530	0	975.457		530	0	975.457		530	0	0		530	0	0
							531	489.959	581.912		531	489.959	581.912		531	227.826	114.495		531	227.826	114.495		531	0	855.277		531	0	855.277		531	730.034	76.9061		531	730.034	76.9061
							532	444.121	592.209		532	444.121	592.209		532	211.519	93.2148		532	211.519	93.2148		532	0	886.154		532	0	886.154		532	190.512	217.858		532	190.512	217.858
							533	415.369	602.717		533	415.369	602.717		533	223.253	114.095		533	223.253	114.095		533	0	961.622		533	0	961.622		533	232.381	577.665		533	232.381	577.665
							534	493.009	568.585		534	493.009	568.585		534	193.384	204.979		534	193.384	204.979		534	0	883.338		534	0	883.338		534	109.876	25.0027		534	109.876	25.0027
							535	419.297	591.757		535	419.297	591.757		535	214.628	108.099		535	214.628	108.099		535	0	897.414		535	0	897.414		535	0	197.139		535	0	197.139
							536	260.942	680.444		536	260.942	680.444		536	222.555	142.125		536	222.555	142.125		536	0	929.922		536	0	929.922		536	0	98.1691		536	0	98.1691
							537	492.744	559.287		537	492.744	559.287		537	209.314	124.569		537	209.314	124.569		537	212.329	510.497		537	212.329	510.497		537	0	0		537	0	0
							538	419.209	584.522		538	419.209	584.522		538	203.615	121.394		538	203.615	121.394		538	1091.2	1047.89		538	1091.2	1047.89		538	151.39	0		538	151.39	0
							539	495.455	550.816		539	495.455	550.816		539	211.94	133.596		539	211.94	133.596		539	422.535	599.221		539	422.535	599.221		539	2073.25	132.057		539	2073.25	132.057
							540	434.701	573.213		540	434.701	573.213		540	58.5152	341.909		540	58.5152	341.909		540	1083.38	366.331		540	1083.38	366.331		540	273.323	25.9172		540	273.323	25.9172
							541	504.941	538.144		541	504.941	538.144		541	67.2635	335.935		541	67.2635	335.935		541	1363.53	622.781		541	1363.53	622.781		541	798.693	301.692		541	798.693	301.692
							542	475.209	544.304		542	475.209	544.304		542	185.175	113.962		542	185.175	113.962		542	917.378	9.864		542	917.378	9.864		542	0	125.457		542	0	125.457
							543	514.785	527.46		543	514.785	527.46		543	171.607	96.4422		543	171.607	96.4422		543	273.781	1344.99		543	273.781	1344.99		543	366.999	540.615		543	366.999	540.615
							544	297.056	649.818		544	297.056	649.818		544	182.114	236.805		544	182.114	236.805		544	989.426	2093.67		544	989.426	2093.67		544	478.92	0		544	478.92	0
							545	504.394	507.198		545	504.394	507.198		545	75.3532	88.9664		545	75.3532	88.9664		545	976.176	2094.04		545	976.176	2094.04		545	249.107	151.671		545	249.107	151.671
							546	339.453	603.064		546	339.453	603.064		546	128.969	208.994		546	128.969	208.994		546	729.391	1923.89		546	729.391	1923.89		546	26.735	0		546	26.735	0
							547	440.862	552.363		547	440.862	552.363		547	837.698	0		547	837.698	0		547	728.362	1931.69		547	728.362	1931.69		547	0	434.069		547	0	434.069
							548	936.129	943.77		548	936.129	943.77		548	776.452	135.743		548	776.452	135.743		548	734.651	1933.05		548	734.651	1933.05		548	0	29.2396		548	0	29.2396
							549	946.531	1071.04		549	946.531	1071.04		549	866.806	0		549	866.806	0		549	716.666	1923.02		549	716.666	1923.02		549	300.266	4.2406		549	300.266	4.2406
							550	795.038	905.03		550	795.038	905.03		550	804.399	114.987		550	804.399	114.987		550	829.905	2015.11		550	829.905	2015.11		550	325.252	90.5773		550	325.252	90.5773
							551	777.437	866.576		551	777.437	866.576		551	912.765	10.9496		551	912.765	10.9496		551	822.838	2010.24		551	822.838	2010.24		551	79.4496	0		551	79.4496	0
							552	919.06	967.647		552	919.06	967.647		552	759.84	179.155		552	759.84	179.155		552	824.908	2015.04		552	824.908	2015.04		552	918.082	563.565		552	918.082	563.565
							553	437.524	482.245		553	437.524	482.245		553	762.764	58.816		553	762.764	58.816		553	833.091	2024.53		553	833.091	2024.53		553	155.129	0		553	155.129	0
							554	544.626	580.707		554	544.626	580.707		554	764.265	71.9027		554	764.265	71.9027		554	1242.28	2366.02		554	1242.28	2366.02		554	187.353	112.864		554	187.353	112.864
							555	554.572	580.679		555	554.572	580.679		555	748.733	58.4597		555	748.733	58.4597		555	755.678	2000.22		555	755.678	2000.22		555	341.656	0		555	341.656	0
							556	589.561	591.952		556	589.561	591.952		556	766.468	260.85		556	766.468	260.85		556	0	927.688		556	0	927.688		556	527.423	645.562		556	527.423	645.562
							557	542.58	621.829		557	542.58	621.829		557	668.333	120.419		557	668.333	120.419		557	0	920.739		557	0	920.739		557	347.562	0		557	347.562	0
							558	635.494	657.591		558	635.494	657.591		558	766.933	346.137		558	766.933	346.137		558	0	919.926		558	0	919.926		558	1330.86	4018.24		558	1330.86	4018.24
							559	754.073	777.373		559	754.073	777.373		559	447.448	59.2378		559	447.448	59.2378		559	0	926.136		559	0	926.136		559	226.608	90.013		559	226.608	90.013
							560	741.041	782.293		560	741.041	782.293		560	388.268	727.354		560	388.268	727.354		560	0	1025.98		560	0	1025.98		560	934.61	3600.64		560	934.61	3600.64
							561	468.876	858.872		561	468.876	858.872		561	478.588	191.555		561	478.588	191.555		561	33.5836	1066.4		561	33.5836	1066.4		561	616.721	23.4261		561	616.721	23.4261
							562	692.727	729.381		562	692.727	729.381		562	403.316	769.975		562	403.316	769.975		562	46.8969	1080.13		562	46.8969	1080.13		562	271.5	0		562	271.5	0
							563	470.253	850.196		563	470.253	850.196		563	386.977	786.385		563	386.977	786.385		563	0	966.076		563	0	966.076		563	1900.93	1237.95		563	1900.93	1237.95
							564	449.427	866.351		564	449.427	866.351		564	488.965	714.908		564	488.965	714.908		564	0	1000.02		564	0	1000.02		564	0	175.877		564	0	175.877
							565	529.432	724.247		565	529.432	724.247		565	599.859	614.173		565	599.859	614.173		565	0	1037.79		565	0	1037.79		565	0	102.617		565	0	102.617
							566	96.0692	197.201		566	96.0692	197.201		566	497.727	603.906		566	497.727	603.906		566	68.2531	1102.44		566	68.2531	1102.44		566	0	23.075		566	0	23.075
							567	52.3471	201.197		567	52.3471	201.197		567	510.532	596.486		567	510.532	596.486		567	0	1036.5		567	0	1036.5		567	640.418	0		567	640.418	0
							568	108.713	210.098		568	108.713	210.098		568	394.103	601.843		568	394.103	601.843		568	0	995.159		568	0	995.159		568	283.918	0		568	283.918	0
							569	189.598	229.298		569	189.598	229.298		569	599.75	577.486		569	599.75	577.486		569	0	1001.6		569	0	1001.6		569	506.536	1.6688		569	506.536	1.6688
							570	189.015	224.817		570	189.015	224.817		570	479.919	414.05		570	479.919	414.05		570	94.7864	1154.37		570	94.7864	1154.37		570	1871.33	0		570	1871.33	0
							571	42.631	329.57		571	42.631	329.57		571	377.763	309.711		571	377.763	309.711		571	0	1042.83		571	0	1042.83		571	1212.25	401.195		571	1212.25	401.195
							572	184.32	323.711		572	184.32	323.711		572	393.421	329.915		572	393.421	329.915		572	93.5149	1181.07		572	93.5149	1181.07		572	793.354	323.775		572	793.354	323.775
							573	172.751	336.988		573	172.751	336.988		573	366.231	314.45		573	366.231	314.45		573	100.777	1190.9		573	100.777	1190.9		573	514.41	364.568		573	514.41	364.568
							574	188.276	336.154		574	188.276	336.154		574	372.17	325.329		574	372.17	325.329		574	0	1082.59		574	0	1082.59		574	0	0		574	0	0
							575	191.724	344.481		575	191.724	344.481		575	369.986	331.518		575	369.986	331.518		575	0	1066.29		575	0	1066.29		575	349.536	39.3319		575	349.536	39.3319
							576	184.139	371.191		576	184.139	371.191		576	347.801	309.954		576	347.801	309.954		576	28.882	1147.24		576	28.882	1147.24		576	2.5763	114.337		576	2.5763	114.337
							577	221.517	361.937		577	221.517	361.937		577	406.216	481.607		577	406.216	481.607		577	14.0863	1130.84		577	14.0863	1130.84		577	3667.19	1538.74		577	3667.19	1538.74
							578	229.529	367.97		578	229.529	367.97		578	390.198	404.423		578	390.198	404.423		578	149.456	1239.84		578	149.456	1239.84		578	3489.87	1357.83		578	3489.87	1357.83
							579	234.455	374.979		579	234.455	374.979		579	512.7	354.118		579	512.7	354.118		579	0	1077.53		579	0	1077.53		579	0	348.732		579	0	348.732
							580	187.029	395.181		580	187.029	395.181		580	93.4594	745.72		580	93.4594	745.72		580	147.867	1241.48		580	147.867	1241.48		580	216.866	262.874		580	216.866	262.874
							581	87.1643	420.886		581	87.1643	420.886		581	161.773	802.009		581	161.773	802.009		581	143.916	1239.96		581	143.916	1239.96		581	419.842	274.249		581	419.842	274.249
							582	207.258	430.623		582	207.258	430.623		582	172.996	810.471		582	172.996	810.471		582	150.402	1246.5		582	150.402	1246.5		582	0	326.73		582	0	326.73
							583	323.373	415.165		583	323.373	415.165		583	167.571	825.505		583	167.571	825.505		583	0	1099.92		583	0	1099.92		583	2226.17	147.714		583	2226.17	147.714
							584	135.739	485.366		584	135.739	485.366		584	200.384	696.92		584	200.384	696.92		584	155.454	1253		584	155.454	1253		584	0	0		584	0	0
							585	76.0489	512.76		585	76.0489	512.76		585	282.311	1110.37		585	282.311	1110.37		585	0	1099.28		585	0	1099.28		585	37.618	110.401		585	37.618	110.401
							586	348.718	428.54		586	348.718	428.54		586	205.344	1028.14		586	205.344	1028.14		586	38.2178	1164.7		586	38.2178	1164.7		586	293.339	23.9445		586	293.339	23.9445
							587	103.543	518.992		587	103.543	518.992		587	182.723	1011.63		587	182.723	1011.63		587	151.757	1252.45		587	151.757	1252.45		587	129.728	190.057		587	129.728	190.057
							588	61.7175	526.153		588	61.7175	526.153		588	155.47	989.251		588	155.47	989.251		588	0	1083.96		588	0	1083.96		588	0	423.02		588	0	423.02
							589	2.5398	561.5		589	2.5398	561.5		589	0	946.286		589	0	946.286		589	0	1112.49		589	0	1112.49		589	0	195.836		589	0	195.836
							590	11.948	565.507		590	11.948	565.507		590	131.239	210.862		590	131.239	210.862		590	0	1116.33		590	0	1116.33		590	2143.37	4714.64		590	2143.37	4714.64
							591	88.3599	554.969		591	88.3599	554.969		591	185.956	11.0623		591	185.956	11.0623		591	0	1107.98		591	0	1107.98		591	444.685	0		591	444.685	0
							592	108.921	555.944		592	108.921	555.944		592	50.927	190.139		592	50.927	190.139		592	0	1103.06		592	0	1103.06		592	386.29	0		592	386.29	0
							593	97.3431	566.852		593	97.3431	566.852		593	54.7448	97.1807		593	54.7448	97.1807		593	0	1128.36		593	0	1128.36		593	39.5231	175.359		593	39.5231	175.359
							594	378.14	465.594		594	378.14	465.594		594	18.9966	137.112		594	18.9966	137.112		594	184.32	1286.11		594	184.32	1286.11		594	261.995	157.875		594	261.995	157.875
							595	357.783	474.122		595	357.783	474.122		595	297.945	0		595	297.945	0		595	0	1103.62		595	0	1103.62		595	347.583	255.97		595	347.583	255.97
							596	232.945	545.316		596	232.945	545.316		596	55.8371	51.6042		596	55.8371	51.6042		596	0	1122.36		596	0	1122.36		596	0	361.159		596	0	361.159
							597	0.0903	602.672		597	0.0903	602.672		597	46.6901	44.3243		597	46.6901	44.3243		597	0	1183.78		597	0	1183.78		597	0	100.178		597	0	100.178
							598	392.411	481.377		598	392.411	481.377		598	6.179	203.594		598	6.179	203.594		598	0	1167.62		598	0	1167.62		598	795.546	68.6524		598	795.546	68.6524
							599	454.586	469.459		599	454.586	469.459		599	0	246.874		599	0	246.874		599	101.606	1265.08		599	101.606	1265.08		599	0	0		599	0	0
							600	431.876	478.941		600	431.876	478.941		600	411.33	68.7418		600	411.33	68.7418		600	0	1162.16		600	0	1162.16		600	137.238	2657.2		600	137.238	2657.2
							601	461.771	470.798		601	461.771	470.798		601	0	220.986		601	0	220.986		601	189.282	1325.87		601	189.282	1325.87		601	0	0		601	0	0
							602	186.875	593.914		602	186.875	593.914		602	0	297.271		602	0	297.271		602	0	1186.64		602	0	1186.64		602	94.0667	292.379		602	94.0667	292.379
							603	467.127	476.471		603	467.127	476.471		603	282.563	133.767		603	282.563	133.767		603	112.255	1282.81		603	112.255	1282.81		603	562.497	0		603	562.497	0
							604	438.217	482.356		604	438.217	482.356		604	0	313.73		604	0	313.73		604	0	1197.52		604	0	1197.52		604	0	196.046		604	0	196.046
							605	404.748	495.778		605	404.748	495.778		605	0	152.105		605	0	152.105		605	0	1194.38		605	0	1194.38		605	1.2064	199.627		605	1.2064	199.627
							606	191.768	617.053		606	191.768	617.053		606	0	311.601		606	0	311.601		606	0	1202.96		606	0	1202.96		606	279.469	0		606	279.469	0
							607	5.5541	648.622		607	5.5541	648.622		607	0	198.249		607	0	198.249		607	0	1212.83		607	0	1212.83		607	0	0		607	0	0
							608	190.3	627.961		608	190.3	627.961		608	353.369	244.723		608	353.369	244.723		608	22.4597	1188.81		608	22.4597	1188.81		608	632.994	830.018		608	632.994	830.018
							609	195.611	631.933		609	195.611	631.933		609	0	371.129		609	0	371.129		609	22.5373	1190.56		609	22.5373	1190.56		609	2084.91	201.986		609	2084.91	201.986
							610	326.504	586.856		610	326.504	586.856		610	329.179	268.979		610	329.179	268.979		610	16.5914	1186.27		610	16.5914	1186.27		610	1248.52	3933.06		610	1248.52	3933.06
							611	278.881	656.809		611	278.881	656.809		611	321.113	276.961		611	321.113	276.961		611	235.694	1400.45		611	235.694	1400.45		611	645.052	69.3802		611	645.052	69.3802
							612	176.452	772.102		612	176.452	772.102		612	316.555	281.392		612	316.555	281.392		612	189.642	1375.92		612	189.642	1375.92		612	201.061	0		612	201.061	0
							613	59.2175	816.894		613	59.2175	816.894		613	229.426	263.737		613	229.426	263.737		613	12.7413	1190.95		613	12.7413	1190.95		613	68.1525	281.204		613	68.1525	281.204
							614	243.232	753.904		614	243.232	753.904		614	309.75	288.282		614	309.75	288.282		614	0	1249.36		614	0	1249.36		614	0	70.7211		614	0	70.7211
							615	67.0801	844.37		615	67.0801	844.37		615	303.793	293.994		615	303.793	293.994		615	19.1241	1198.75		615	19.1241	1198.75		615	206.161	221.573		615	206.161	221.573
							616	71.1736	878.313		616	71.1736	878.313		616	0	395.466		616	0	395.466		616	133.01	1353.51		616	133.01	1353.51		616	459.565	17.0007		616	459.565	17.0007
							617	197.743	799.066		617	197.743	799.066		617	294.018	303.782		617	294.018	303.782		617	57.0638	1222.87		617	57.0638	1222.87		617	1332.51	150.316		617	1332.51	150.316
							618	185.114	813.549		618	185.114	813.549		618	0	384.471		618	0	384.471		618	58.6774	1337.65		618	58.6774	1337.65		618	224.182	0		618	224.182	0
							619	21.9436	913.478		619	21.9436	913.478		619	43.7598	261.532		619	43.7598	261.532		619	64.2086	1242.9		619	64.2086	1242.9		619	0	0		619	0	0
							620	19.3785	920.381		620	19.3785	920.381		620	264.936	334.711		620	264.936	334.711		620	64.1039	1243.74		620	64.1039	1243.74		620	94.5053	0		620	94.5053	0
							621	88.7281	891.547		621	88.7281	891.547		621	0	359.21		621	0	359.21		621	72.0079	1249.93		621	72.0079	1249.93		621	603.444	0		621	603.444	0
							622	60.3393	938.429		622	60.3393	938.429		622	0	364.429		622	0	364.429		622	60.3316	1347.97		622	60.3316	1347.97		622	500.945	133.337		622	500.945	133.337
							623	52.3247	938.963		623	52.3247	938.963		623	0	360.5		623	0	360.5		623	173.803	1408.37		623	173.803	1408.37		623	585.694	0		623	585.694	0
							624	105.38	955.493		624	105.38	955.493		624	0	427.258		624	0	427.258		624	85.683	1264.46		624	85.683	1264.46		624	113.883	74.2221		624	113.883	74.2221
							625	5.427	929.134		625	5.427	929.134		625	0	432.399		625	0	432.399		625	172.164	1411.44		625	172.164	1411.44		625	250.084	42.3822		625	250.084	42.3822
							626	47.1486	946.332		626	47.1486	946.332		626	35.061	320.742		626	35.061	320.742		626	329.109	1501.67		626	329.109	1501.67		626	293.244	12.9736		626	293.244	12.9736
							627	296.841	819.976		627	296.841	819.976		627	0	486.325		627	0	486.325		627	0	1303.49		627	0	1303.49		627	165.081	414.2		627	165.081	414.2
							628	119.818	894.695		628	119.818	894.695		628	0	373.419		628	0	373.419		628	9.5585	1323.56		628	9.5585	1323.56		628	3031.39	744.75		628	3031.39	744.75
							629	78.7255	980.674		629	78.7255	980.674		629	0	382.643		629	0	382.643		629	104.117	1281.31		629	104.117	1281.31		629	284.218	67.3987		629	284.218	67.3987
							630	16.8212	957.344		630	16.8212	957.344		630	158.159	419.259		630	158.159	419.259		630	92.9018	1294.83		630	92.9018	1294.83		630	0	0		630	0	0
							631	20.1082	972.763		631	20.1082	972.763		631	0	408.374		631	0	408.374		631	112.249	1291.8		631	112.249	1291.8		631	617.042	0		631	617.042	0
							632	86.6853	1003.21		632	86.6853	1003.21		632	11.2193	394.157		632	11.2193	394.157		632	393.1	1568.01		632	393.1	1568.01		632	0	199.865		632	0	199.865
							633	28.3751	978.617		633	28.3751	978.617		633	0	510.603		633	0	510.603		633	109.984	1400.21		633	109.984	1400.21		633	0	118.583		633	0	118.583
							634	14.5852	973.545		634	14.5852	973.545		634	0	422.459		634	0	422.459		634	106.933	1308.05		634	106.933	1308.05		634	117.731	144.732		634	117.731	144.732
							635	25.7647	987.152		635	25.7647	987.152		635	0	453.921		635	0	453.921		635	403.744	1577.61		635	403.744	1577.61		635	0	40.8638		635	0	40.8638
							636	0.1318	978.575		636	0.1318	978.575		636	173.9	421.989		636	173.9	421.989		636	119.612	1298.8		636	119.612	1298.8		636	2232.59	1232.04		636	2232.59	1232.04
							637	15.5564	998.547		637	15.5564	998.547		637	0	541.882		637	0	541.882		637	54.3105	1374.9		637	54.3105	1374.9		637	364.825	224.657		637	364.825	224.657
							638	11.8779	999.152		638	11.8779	999.152		638	0	553.755		638	0	553.755		638	124.973	1304.49		638	124.973	1304.49		638	211.806	237.73		638	211.806	237.73
							639	16.6137	988.536		639	16.6137	988.536		639	0	562.12		639	0	562.12		639	417.616	1591.52		639	417.616	1591.52		639	0	52.4016		639	0	52.4016
							640	82.6988	1030.89		640	82.6988	1030.89		640	199.407	355.853		640	199.407	355.853		640	444.378	1618.86		640	444.378	1618.86		640	152.671	309.889		640	152.671	309.889
							641	27.6342	991.768		641	27.6342	991.768		641	0	578.215		641	0	578.215		641	457.821	1632.48		641	457.821	1632.48		641	0	432.537		641	0	432.537
							642	83.5496	1042.86		642	83.5496	1042.86		642	0	583.947		642	0	583.947		642	94.5813	1415.42		642	94.5813	1415.42		642	544.794	456.245		642	544.794	456.245
							643	11.6366	1021.67		643	11.6366	1021.67		643	0	552.271		643	0	552.271		643	405.53	1604.24		643	405.53	1604.24		643	0	0		643	0	0
							644	291.227	895.369		644	291.227	895.369		644	0	527.906		644	0	527.906		644	466.253	1643.78		644	466.253	1643.78		644	88.7464	189.206		644	88.7464	189.206
							645	283.967	906.516		645	283.967	906.516		645	135.02	295.957		645	135.02	295.957		645	142.745	1448.24		645	142.745	1448.24		645	0	164.858		645	0	164.858
							646	121.394	967.703		646	121.394	967.703		646	0	620.543		646	0	620.543		646	472.242	1650.49		646	472.242	1650.49		646	596.436	0		646	596.436	0
							647	204.313	939.784		647	204.313	939.784		647	0	538.594		647	0	538.594		647	458.211	1641.29		647	458.211	1641.29		647	121.378	527.93		647	121.378	527.93
							648	131.752	971.909		648	131.752	971.909		648	114.763	269.132		648	114.763	269.132		648	138.766	1349.96		648	138.766	1349.96		648	1075.21	179.711		648	1075.21	179.711
							649	7.0204	1045.88		649	7.0204	1045.88		649	0	635.39		649	0	635.39		649	117.597	1364.74		649	117.597	1364.74		649	1212.34	346.465		649	1212.34	346.465
							650	56.6519	1069.31		650	56.6519	1069.31		650	0	619.492		650	0	619.492		650	466.815	1649.51		650	466.815	1649.51		650	0	565.23		650	0	565.23
							651	33.6595	1065.74		651	33.6595	1065.74		651	0	639.579		651	0	639.579		651	108.23	1428.81		651	108.23	1428.81		651	0	123.817		651	0	123.817
							652	10.0312	1051.03		652	10.0312	1051.03		652	0	606.572		652	0	606.572		652	162.052	1468.97		652	162.052	1468.97		652	0	423.853		652	0	423.853
							653	267.547	934.694		653	267.547	934.694		653	0	653.568		653	0	653.568		653	317.492	1566.3		653	317.492	1566.3		653	467.84	546.359		653	467.84	546.359
							654	51.3374	1090.19		654	51.3374	1090.19		654	0	636.447		654	0	636.447		654	229.129	1511.35		654	229.129	1511.35		654	0	23.5099		654	0	23.5099
							655	33.2412	1052.73		655	33.2412	1052.73		655	0	564.812		655	0	564.812		655	130.374	1389.19		655	130.374	1389.19		655	0	619.037		655	0	619.037
							656	282.05	939.319		656	282.05	939.319		656	0	507.175		656	0	507.175		656	371.995	1602.87		656	371.995	1602.87		656	0	0		656	0	0
							657	66.2848	1100.57		657	66.2848	1100.57		657	0	532.86		657	0	532.86		657	111.167	1419.98		657	111.167	1419.98		657	487.352	0		657	487.352	0
							658	63.1999	1105.02		658	63.1999	1105.02		658	0	674.081		658	0	674.081		658	140.677	1460.75		658	140.677	1460.75		658	0	0		658	0	0
							659	23.098	1084.17		659	23.098	1084.17		659	0	565.458		659	0	565.458		659	144.681	1386.89		659	144.681	1386.89		659	30.8991	0		659	30.8991	0
							660	49.1636	1106.37		660	49.1636	1106.37		660	0	197.329		660	0	197.329		660	160.328	1475.35		660	160.328	1475.35		660	0	0		660	0	0
							661	64.6654	1121.16		661	64.6654	1121.16		661	92.9462	266.232		661	92.9462	266.232		661	171.552	1482.24		661	171.552	1482.24		661	313.702	163.713		661	313.702	163.713
							662	57.5803	1122.78		662	57.5803	1122.78		662	0.5434	358.639		662	0.5434	358.639		662	204.908	1504.52		662	204.908	1504.52		662	1583.63	0		662	1583.63	0
							663	6.5773	1099.25		663	6.5773	1099.25		663	118.359	260.353		663	118.359	260.353		663	200.289	1505.08		663	200.289	1505.08		663	0	333.07		663	0	333.07
							664	36.5207	1126.27		664	36.5207	1126.27		664	51.4196	646.197		664	51.4196	646.197		664	243.479	1532.8		664	243.479	1532.8		664	0	130.9		664	0	130.9
							665	57.3572	1085.35		665	57.3572	1085.35		665	11.5414	637.652		665	11.5414	637.652		665	259.561	1545.62		665	259.561	1545.62		665	378.669	121.203		665	378.669	121.203
							666	7.8357	1129.4		666	7.8357	1129.4		666	94.3854	357.089		666	94.3854	357.089		666	139.297	1439.36		666	139.297	1439.36		666	1900.24	1189.63		666	1900.24	1189.63
							667	53.0522	1087.89		667	53.0522	1087.89		667	50.7728	318.223		667	50.7728	318.223		667	285.11	1563.67		667	285.11	1563.67		667	21.3949	36.5882		667	21.3949	36.5882
							668	7.3689	1131.27		668	7.3689	1131.27		668	51.3205	250.727		668	51.3205	250.727		668	188.056	1504.83		668	188.056	1504.83		668	0	231.151		668	0	231.151
							669	50.7932	1088.49		669	50.7932	1088.49		669	0	172.915		669	0	172.915		669	541.922	1733.65		669	541.922	1733.65		669	680.505	32.1448		669	680.505	32.1448
							670	0.4209	1130.99		670	0.4209	1130.99		670	0	79.2813		670	0	79.2813		670	542.725	1736.83		670	542.725	1736.83		670	241.07	51.595		670	241.07	51.595
							671	390.554	842.769		671	390.554	842.769		671	344.027	413.772		671	344.027	413.772		671	300.734	1596.01		671	300.734	1596.01		671	3350.27	1186.92		671	3350.27	1186.92
							672	65.349	1087.04		672	65.349	1087.04		672	530.534	334.481		672	530.534	334.481		672	306.5	1598.74		672	306.5	1598.74		672	0	406.617		672	0	406.617
							673	11.6258	1140.83		673	11.6258	1140.83		673	543.68	328.75		673	543.68	328.75		673	322.59	1614.44		673	322.59	1614.44		673	336.719	0		673	336.719	0
							674	11.6133	1134.57		674	11.6133	1134.57		674	535.977	323.418		674	535.977	323.418		674	209.509	1494.03		674	209.509	1494.03		674	22.9715	0		674	22.9715	0
							675	204.911	878.308		675	204.911	878.308		675	549.264	319.081		675	549.264	319.081		675	527.369	1754.32		675	527.369	1754.32		675	239.395	419.328		675	239.395	419.328
							676	161.181	875.721		676	161.181	875.721		676	541.856	313.912		676	541.856	313.912		676	399.793	1676.67		676	399.793	1676.67		676	0	359.441		676	0	359.441
							677	174.881	859.604		677	174.881	859.604		677	502.818	166.371		677	502.818	166.371		677	570.39	1794.99		677	570.39	1794.99		677	140.179	212.336		677	140.179	212.336
							678	176.475	767.771		678	176.475	767.771		678	503.867	157.561		678	503.867	157.561		678	552.458	1781.68		678	552.458	1781.68		678	0	222.629		678	0	222.629
							679	171.978	743.266		679	171.978	743.266		679	510.298	148.368		679	510.298	148.368		679	256.44	1577.95		679	256.44	1577.95		679	0	333.208		679	0	333.208
							680	158.595	739.395		680	158.595	739.395		680	491.122	149.521		680	491.122	149.521		680	375.851	1670.29		680	375.851	1670.29		680	3619.99	1490.7		680	3619.99	1490.7
							681	150.047	741.607		681	150.047	741.607		681	580.955	124.429		681	580.955	124.429		681	276.626	1598.54		681	276.626	1598.54		681	0	242.153		681	0	242.153
							682	125.112	747.456		682	125.112	747.456		682	574.311	125.96		682	574.311	125.96		682	456.368	1725.26		682	456.368	1725.26		682	29.4353	0		682	29.4353	0
							683	39.1447	1024.27		683	39.1447	1024.27		683	570.124	117.591		683	570.124	117.591		683	498.733	1761.29		683	498.733	1761.29		683	1243.07	333.79		683	1243.07	333.79
							684	130.683	734.027		684	130.683	734.027		684	150.964	394.027		684	150.964	394.027		684	601.847	1832.81		684	601.847	1832.81		684	0	254.982		684	0	254.982
							685	140.326	719.858		685	140.326	719.858		685	156.366	385.175		685	156.366	385.175		685	320.086	1633.14		685	320.086	1633.14		685	777.69	45.7448		685	777.69	45.7448
							686	138.773	709.558		686	138.773	709.558		686	209.242	276.737		686	209.242	276.737		686	490.736	1777.28		686	490.736	1777.28		686	121.719	0		686	121.719	0
							687	133.486	714.741		687	133.486	714.741		687	143.794	301.566		687	143.794	301.566		687	570.395	1830.44		687	570.395	1830.44		687	289.819	0		687	289.819	0
							688	122.369	720.837		688	122.369	720.837		688	148.95	296.346		688	148.95	296.346		688	438.926	1744.99		688	438.926	1744.99		688	416.788	121.521		688	416.788	121.521
							689	57.4383	619.639		689	57.4383	619.639		689	520.606	32.7222		689	520.606	32.7222		689	495.034	1783.99		689	495.034	1783.99		689	141.801	123.994		689	141.801	123.994
							690	52.1991	616.607		690	52.1991	616.607		690	389.063	93.1571		690	389.063	93.1571		690	389.001	1708.32		690	389.001	1708.32		690	646.368	909.514		690	646.368	909.514
							691	31.8193	602.103		691	31.8193	602.103		691	378.751	159.891		691	378.751	159.891		691	359.346	1681.09		691	359.346	1681.09		691	0	0		691	0	0
							692	11.8799	617.413		692	11.8799	617.413		692	490.836	99.8449		692	490.836	99.8449		692	447.593	1752.75		692	447.593	1752.75		692	0	194.933		692	0	194.933
							693	9.6874	98.7552		693	9.6874	98.7552		693	487.476	104.897		693	487.476	104.897		693	372.37	1693.99		693	372.37	1693.99		693	0	0		693	0	0
							694	496.697	747.994		694	496.697	747.994		694	485.19	109.535		694	485.19	109.535		694	454.957	1758.95		694	454.957	1758.95		694	229.208	336.426		694	229.208	336.426
							695	510.87	733.502		695	510.87	733.502		695	472.009	126.602		695	472.009	126.602		695	451.405	1757.88		695	451.405	1757.88		695	0	964.672		695	0	964.672
							696	462.02	598.859		696	462.02	598.859		696	444.298	159.09		696	444.298	159.09		696	385.677	1706.77		696	385.677	1706.77		696	338.82	246.555		696	338.82	246.555
							697	355.505	840.846		697	355.505	840.846		697	434.43	175.155		697	434.43	175.155		697	394.885	1716.46		697	394.885	1716.46		697	2221.8	1445.66		697	2221.8	1445.66
							698	263.027	870.988		698	263.027	870.988		698	398.346	312.305		698	398.346	312.305		698	363.92	1678.81		698	363.92	1678.81		698	512.568	84.309		698	512.568	84.309
							699	473.37	589.751		699	473.37	589.751		699	431.495	377		699	431.495	377		699	361.041	1674.94		699	361.041	1674.94		699	0	348.508		699	0	348.508
							700	472.382	542.284		700	472.382	542.284		700	106.904	746.76		700	106.904	746.76		700	377.317	1698.04		700	377.317	1698.04		700	59.5025	0		700	59.5025	0
							701	491.007	636.333		701	491.007	636.333		701	17.8948	647.365		701	17.8948	647.365		701	650.399	1902.95		701	650.399	1902.95		701	232.748	184.853		701	232.748	184.853
							702	491.334	624.842		702	491.334	624.842		702	0	582.303		702	0	582.303		702	399.489	1721.3		702	399.489	1721.3		702	221.868	155.874		702	221.868	155.874
							703	503.568	608.229		703	503.568	608.229		703	159.603	302.093		703	159.603	302.093		703	376.113	1693.88		703	376.113	1693.88		703	312.218	418.561		703	312.218	418.561
							704	506.304	538.966		704	506.304	538.966		704	0	484.174		704	0	484.174		704	384.968	1704.63		704	384.968	1704.63		704	569.624	0		704	569.624	0
							705	262.387	816.416		705	262.387	816.416		705	0	503.033		705	0	503.033		705	669.136	1919.41		705	669.136	1919.41		705	1114.71	579.517		705	1114.71	579.517
							706	330.401	758.081		706	330.401	758.081		706	0	490.535		706	0	490.535		706	392.936	1712.24		706	392.936	1712.24		706	0	383.952		706	0	383.952
							707	323.469	752.936		707	323.469	752.936		707	0	691.743		707	0	691.743		707	673.225	1933.9		707	673.225	1933.9		707	215.861	311.958		707	215.861	311.958
							708	306.731	764.25		708	306.731	764.25		708	0	687.418		708	0	687.418		708	431.777	1753.66		708	431.777	1753.66		708	117.618	78.6791		708	117.618	78.6791
							709	330.373	749.214		709	330.373	749.214		709	0	722.829		709	0	722.829		709	471.039	1789.61		709	471.039	1789.61		709	17.4837	0		709	17.4837	0
							710	581.154	587.18		710	581.154	587.18		710	0	720.537		710	0	720.537		710	414.089	1730.06		710	414.089	1730.06		710	0	100.354		710	0	100.354
							711	241.22	786.913		711	241.22	786.913		711	22.794	172.412		711	22.794	172.412		711	462.795	1784.7		711	462.795	1784.7		711	26.3534	109.723		711	26.3534	109.723
							712	245.741	776.978		712	245.741	776.978		712	0	514.781		712	0	514.781		712	505.58	1827.21		712	505.58	1827.21		712	738.306	83.4301		712	738.306	83.4301
							713	229.33	782.592		713	229.33	782.592		713	0	562.399		713	0	562.399		713	516.724	1837.9		713	516.724	1837.9		713	2372.99	85.6941		713	2372.99	85.6941
							714	237.115	759.683		714	237.115	759.683		714	0	695.603		714	0	695.603		714	690.275	1970.8		714	690.275	1970.8		714	760.508	28.5626		714	760.508	28.5626
							715	219.941	747.031		715	219.941	747.031		715	0	684.963		715	0	684.963		715	481.394	1797.74		715	481.394	1797.74		715	0	327.115		715	0	327.115
							716	215.843	740.644		716	215.843	740.644		716	0	522.421		716	0	522.421		716	656.044	1955.83		716	656.044	1955.83		716	2085.77	1241.54		716	2085.77	1241.54
							717	302.118	679.058		717	302.118	679.058		717	0	450.265		717	0	450.265		717	543.158	1864.98		717	543.158	1864.98		717	3658.64	1527.2		717	3658.64	1527.2
							718	322.455	637.401		718	322.455	637.401		718	0	580.923		718	0	580.923		718	545.876	1867.6		718	545.876	1867.6		718	0	18.1444		718	0	18.1444
							719	182.872	691.294		719	182.872	691.294		719	0	572.381		719	0	572.381		719	571.993	1893.91		719	571.993	1893.91		719	56.9215	0		719	56.9215	0
							720	316.566	606.296		720	316.566	606.296		720	0	481.688		720	0	481.688		720	333.05	1422.51		720	333.05	1422.51		720	803.339	88.7025		720	803.339	88.7025
							721	157.266	668.197		721	157.266	668.197		721	0	414.522		721	0	414.522		721	798.939	1590.03		721	798.939	1590.03		721	1383.71	87.467		721	1383.71	87.467
							722	306.835	483.628		722	306.835	483.628		722	0	492.392		722	0	492.392		722	1930.69	822.206		722	1930.69	822.206		722	80.745	87.4263		722	80.745	87.4263
							723	297.046	481.219		723	297.046	481.219		723	0	511.761		723	0	511.761		723	1809.1	684.892		723	1809.1	684.892		723	190.471	0		723	190.471	0
							724	296.923	473.771		724	296.923	473.771		724	0	590.807		724	0	590.807		724	1691.4	534.546		724	1691.4	534.546		724	586.077	314.194		724	586.077	314.194
							725	49.745	612.97		725	49.745	612.97		725	0	137.939		725	0	137.939		725	1753.4	597.934		725	1753.4	597.934		725	0	23.6714		725	0	23.6714
							726	55.2938	619.19		726	55.2938	619.19		726	0	703.216		726	0	703.216		726	1693.77	557.437		726	1693.77	557.437		726	729.832	261.377		726	729.832	261.377
							727	219.436	502.82		727	219.436	502.82		727	0	161.399		727	0	161.399		727	1739.27	623.805		727	1739.27	623.805		727	0	23.3033		727	0	23.3033
							728	226.966	488.92		728	226.966	488.92		728	0	779.265		728	0	779.265		728	1796.94	662.494		728	1796.94	662.494		728	773.122	331.845		728	773.122	331.845
							729	296.943	434.957		729	296.943	434.957		729	0	751.066		729	0	751.066		729	1804.7	668.709		729	1804.7	668.709		729	0	0		729	0	0
							730	327.399	418.27		730	327.399	418.27		730	0	425.325		730	0	425.325		730	1896.53	729.802		730	1896.53	729.802		730	289.186	11.9841		730	289.186	11.9841
							731	312.122	411.713		731	312.122	411.713		731	0	291.078		731	0	291.078		731	1901.07	733.753		731	1901.07	733.753		731	735.183	25.7564		731	735.183	25.7564
							732	258.503	437.273		732	258.503	437.273		732	0	572.851		732	0	572.851		732	1908.44	738.102		732	1908.44	738.102		732	80.0745	86.877		732	80.0745	86.877
							733	332.661	401.319		733	332.661	401.319		733	0	222.359		733	0	222.359		733	2098.68	953.014		733	2098.68	953.014		733	195.652	307.01		733	195.652	307.01
							734	321.285	402.463		734	321.285	402.463		734	0	430.598		734	0	430.598		734	1729.57	543.186		734	1729.57	543.186		734	151.472	97.7425		734	151.472	97.7425
							735	263.124	430.001		735	263.124	430.001		735	0	513.549		735	0	513.549		735	718.494	155.77		735	718.494	155.77		735	255.308	447.355		735	255.308	447.355
							736	211.113	445.884		736	211.113	445.884		736	0	506.276		736	0	506.276		736	1016.27	0		736	1016.27	0		736	3207.06	1050.76		736	3207.06	1050.76
							737	272.625	423.967		737	272.625	423.967		737	0	280.973		737	0	280.973		737	1033.04	11.6852		737	1033.04	11.6852		737	556.361	0		737	556.361	0
							738	246.585	426.776		738	246.585	426.776		738	0	706.784		738	0	706.784		738	93.2849	670.514		738	93.2849	670.514		738	3394.48	1240.11		738	3394.48	1240.11
							739	238.451	431.863		739	238.451	431.863		739	0	778.107		739	0	778.107		739	306.82	515.189		739	306.82	515.189		739	650.169	859.988		739	650.169	859.988
							740	92.575	446.127		740	92.575	446.127		740	0	757.631		740	0	757.631		740	300.99	518.724		740	300.99	518.724		740	76.3342	0		740	76.3342	0
							741	253.383	400.885		741	253.383	400.885		741	0	486.546		741	0	486.546		741	0	637.086		741	0	637.086		741	0	327.283		741	0	327.283
							742	270.026	391.993		742	270.026	391.993		742	0	719.962		742	0	719.962		742	235.42	431.217		742	235.42	431.217		742	111.41	204.415		742	111.41	204.415
							743	265.248	387.646		743	265.248	387.646		743	0	535.171		743	0	535.171		743	1318.27	2604.78		743	1318.27	2604.78		743	277.641	233.848		743	277.641	233.848
							744	274.518	379.586		744	274.518	379.586		744	0	772.57		744	0	772.57		744	1511.34	2800.11		744	1511.34	2800.11		744	134.715	225.589		744	134.715	225.589
							745	288.719	371.441		745	288.719	371.441		745	0	782.733		745	0	782.733		745	1606.45	2928.11		745	1606.45	2928.11		745	204.837	0		745	204.837	0
							746	220.085	393.051		746	220.085	393.051		746	0	460.007		746	0	460.007		746	566.704	1888.59		746	566.704	1888.59		746	0	239.461		746	0	239.461
							747	280.219	369.649		747	280.219	369.649		747	0	411.128		747	0	411.128		747	535.172	1847.73		747	535.172	1847.73		747	412.529	0		747	412.529	0
							748	126.054	315.196		748	126.054	315.196		748	0	733.148		748	0	733.148		748	701.797	2008.27		748	701.797	2008.27		748	0	198.146		748	0	198.146
							749	158.993	299.308		749	158.993	299.308		749	0	753.413		749	0	753.413		749	728.483	2033.83		749	728.483	2033.83		749	2278.41	124.543		749	2278.41	124.543
							750	227.076	265.01		750	227.076	265.01		750	0	270.443		750	0	270.443		750	783.869	2086.05		750	783.869	2086.05		750	0	388.37		750	0	388.37
							751	30.4166	299.672		751	30.4166	299.672		751	0	441.287		751	0	441.287		751	707.069	2025.72		751	707.069	2025.72		751	0	296.096		751	0	296.096
							752	69.8864	259.211		752	69.8864	259.211		752	0	246.806		752	0	246.806		752	636.635	1941.92		752	636.635	1941.92		752	200.041	97.1128		752	200.041	97.1128
							753	185.885	197.974		753	185.885	197.974		753	0	256.337		753	0	256.337		753	659.722	1975.21		753	659.722	1975.21		753	0	197.611		753	0	197.611
							754	174.397	196.9		754	174.397	196.9		754	0	341.035		754	0	341.035		754	818.516	2125.33		754	818.516	2125.33		754	2294.13	0		754	2294.13	0
							755	171.193	188.844		755	171.193	188.844		755	0	237.516		755	0	237.516		755	806.792	2116.14		755	806.792	2116.14		755	585.099	0		755	585.099	0
							756	151.207	181.387		756	151.207	181.387		756	0	349.713		756	0	349.713		756	660.607	1967.46		756	660.607	1967.46		756	0	438.834		756	0	438.834
							757	175.752	178.363		757	175.752	178.363		757	0	300.364		757	0	300.364		757	818.652	2126.36		757	818.652	2126.36		757	748.557	19.5269		757	748.557	19.5269
							758	159.291	179.221		758	159.291	179.221		758	0	174.797		758	0	174.797		758	730.591	2051.76		758	730.591	2051.76		758	47.2769	0		758	47.2769	0
							759	162.113	168.946		759	162.113	168.946		759	0	638.069		759	0	638.069		759	677.377	1994.86		759	677.377	1994.86		759	51.445	99.4049		759	51.445	99.4049
							760	155.015	162.087		760	155.015	162.087		760	0	745.101		760	0	745.101		760	817.876	2126.6		760	817.876	2126.6		760	317	179.104		760	317	179.104
							761	140.772	157.781		761	140.772	157.781		761	0	184.408		761	0	184.408		761	751.769	2071.74		761	751.769	2071.74		761	549.62	44.2123		761	549.62	44.2123
							762	130.684	159.582		762	130.684	159.582		762	0	294.279		762	0	294.279		762	682.24	1999.62		762	682.24	1999.62		762	0	196.666		762	0	196.666
							763	94.7004	172.761		763	94.7004	172.761		763	0	305.861		763	0	305.861		763	818.23	2129.01		763	818.23	2129.01		763	0	26.7492		763	0	26.7492
							764	123.344	151.872		764	123.344	151.872		764	0	150.457		764	0	150.457		764	675.833	1982.77		764	675.833	1982.77		764	1078.77	186.705		764	1078.77	186.705
							765	128.808	138.746		765	128.808	138.746		765	0	250.191		765	0	250.191		765	697.431	2012.27		765	697.431	2012.27		765	336.626	92.7581		765	336.626	92.7581
							766	55.3524	143.388		766	55.3524	143.388		766	0	156.84		766	0	156.84		766	696.039	2002.39		766	696.039	2002.39		766	926.212	566.585		766	926.212	566.585
							767	459.754	522.426		767	459.754	522.426		767	0	126.305		767	0	126.305		767	834.357	2147.94		767	834.357	2147.94		767	72.7482	221.397		767	72.7482	221.397
							768	468.983	548.58		768	468.983	548.58		768	0	138.487		768	0	138.487		768	835.071	2149.38		768	835.071	2149.38		768	124.321	225.869		768	124.321	225.869
							769	476.729	517.11		769	476.729	517.11		769	0	167.209		769	0	167.209		769	758.874	2080.4		769	758.874	2080.4		769	2282.03	17.6195		769	2282.03	17.6195
							770	489.828	507.079		770	489.828	507.079		770	0	184.706		770	0	184.706		770	725.815	2040.05		770	725.815	2040.05		770	31.048	74.2265		770	31.048	74.2265
							771	492.715	517.134		771	492.715	517.134		771	0	124.545		771	0	124.545		771	831.952	2150.16		771	831.952	2150.16		771	0	219.382		771	0	219.382
							772	384.323	439.018		772	384.323	439.018		772	0	152.528		772	0	152.528		772	842.935	2160.81		772	842.935	2160.81		772	658.792	210.225		772	658.792	210.225
							773	312.706	364.023		773	312.706	364.023		773	0	202.77		773	0	202.77		773	833.52	2153.25		773	833.52	2153.25		773	0	11.7079		773	0	11.7079
							774	312.119	392.228		774	312.119	392.228		774	0	183.35		774	0	183.35		774	844.548	2164.45		774	844.548	2164.45		774	477.758	412.526		774	477.758	412.526
							775	309.679	321.208		775	309.679	321.208		775	246.364	156.375		775	246.364	156.375		775	740.025	2005.58		775	740.025	2005.58		775	605	0		775	605	0
							776	310.224	353.354		776	310.224	353.354		776	0	125.818		776	0	125.818		776	739.631	2012.06		776	739.631	2012.06		776	439.588	243.414		776	439.588	243.414
							777	303.625	331.316		777	303.625	331.316		777	0	125.804		777	0	125.804		777	760.896	1990.62		777	760.896	1990.62		777	0	0		777	0	0
							778	303.589	352.589		778	303.589	352.589		778	64.7839	59.2964		778	64.7839	59.2964		778	868.767	2188.35		778	868.767	2188.35		778	0	0		778	0	0
							779	306.319	380.254		779	306.319	380.254		779	310.994	74.0065		779	310.994	74.0065		779	782.164	2087.76		779	782.164	2087.76		779	0	159.93		779	0	159.93
							780	286.79	330.6		780	286.79	330.6		780	0	0		780	0	0		780	816.822	2130.75		780	816.822	2130.75		780	0	321.459		780	0	321.459
							781	291.21	324.997		781	291.21	324.997		781	0	88.0295		781	0	88.0295		781	841.428	2148.6		781	841.428	2148.6		781	158.319	256.561		781	158.319	256.561
							782	287.454	354.019		782	287.454	354.019		782	0	5.3889		782	0	5.3889		782	930.389	2251.94		782	930.389	2251.94		782	459.317	69.5049		782	459.317	69.5049
							783	306.996	342.007		783	306.996	342.007		783	0	18.2685		783	0	18.2685		783	879.643	2191.63		783	879.643	2191.63		783	367.982	0		783	367.982	0
							784	286.754	387.204		784	286.754	387.204		784	0	45.0157		784	0	45.0157		784	942.306	2264.21		784	942.306	2264.21		784	34.2723	19.1179		784	34.2723	19.1179
							785	280.429	344.709		785	280.429	344.709		785	0	74.2087		785	0	74.2087		785	962.343	2284.09		785	962.343	2284.09		785	51.2064	0		785	51.2064	0
							786	274.237	356.316		786	274.237	356.316		786	12.0038	30.74		786	12.0038	30.74		786	992.297	2313.81		786	992.297	2313.81		786	30.7136	0		786	30.7136	0
							787	277.211	383.731		787	277.211	383.731		787	0	211.144		787	0	211.144		787	943.217	2252.51		787	943.217	2252.51		787	406.886	328.693		787	406.886	328.693
							788	272.905	294.688		788	272.905	294.688		788	0	186.482		788	0	186.482		788	1004.94	2325.63		788	1004.94	2325.63		788	1302.41	299.449		788	1302.41	299.449
							789	275.856	376.793		789	275.856	376.793		789	0	232.86		789	0	232.86		789	969.014	2280.15		789	969.014	2280.15		789	719.518	0		789	719.518	0
							790	271.776	402.271		790	271.776	402.271		790	0	214.447		790	0	214.447		790	954.615	2254.73		790	954.615	2254.73		790	47.2513	214.218		790	47.2513	214.218
							791	268.002	328.406		791	268.002	328.406		791	0	229.526		791	0	229.526		791	973.44	2280.01		791	973.44	2280.01		791	584.186	305.643		791	584.186	305.643
							792	271.607	280.821		792	271.607	280.821		792	0	263.243		792	0	263.243		792	984.059	2296.25		792	984.059	2296.25		792	0	0		792	0	0
							793	269.122	389.797		793	269.122	389.797		793	0.2468	252.402		793	0.2468	252.402		793	1018.94	2337.05		793	1018.94	2337.05		793	0	317.953		793	0	317.953
							794	268.668	378.276		794	268.668	378.276		794	0	258.889		794	0	258.889		794	1057.79	2379.59		794	1057.79	2379.59		794	357.834	291.358		794	357.834	291.358
							795	270.264	286.378		795	270.264	286.378		795	12.6292	256.164		795	12.6292	256.164		795	1009.31	2322.97		795	1009.31	2322.97		795	297.817	0		795	297.817	0
							796	264.928	313.123		796	264.928	313.123		796	70.5953	340.453		796	70.5953	340.453		796	1058.38	2380.09		796	1058.38	2380.09		796	84.6079	12.0458		796	84.6079	12.0458
							797	265.23	276.157		797	265.23	276.157		797	55.5993	384.462		797	55.5993	384.462		797	1061.13	2382.72		797	1061.13	2382.72		797	0	217.186		797	0	217.186
							798	265.332	288.015		798	265.332	288.015		798	2.9634	415.216		798	2.9634	415.216		798	1066.44	2388.01		798	1066.44	2388.01		798	0	0		798	0	0
							799	263.567	365.635		799	263.567	365.635		799	409.907	372.212		799	409.907	372.212		799	1085.2	2406.42		799	1085.2	2406.42		799	2180.65	1208.89		799	2180.65	1208.89
							800	259.584	294.589		800	259.584	294.589		800	224.373	365.933		800	224.373	365.933		800	1092.37	2413.42		800	1092.37	2413.42		800	0	0		800	0	0
							801	259.011	301.516		801	259.011	301.516		801	399.886	368.941		801	399.886	368.941		801	1086.06	2403.25		801	1086.06	2403.25		801	31.9766	196.706		801	31.9766	196.706
							802	256.797	368.151		802	256.797	368.151		802	152.903	410.953		802	152.903	410.953		802	1119.05	2439.28		802	1119.05	2439.28		802	2173.58	1292.72		802	2173.58	1292.72
							803	258.526	361.563		803	258.526	361.563		803	138.279	135.953		803	138.279	135.953		803	1051.69	2311.76		803	1051.69	2311.76		803	0	0		803	0	0
							804	247.541	305.409		804	247.541	305.409		804	115.571	100.435		804	115.571	100.435		804	1084.8	2392.8		804	1084.8	2392.8		804	683.298	0		804	683.298	0
							805	221.45	278.057		805	221.45	278.057		805	134.859	145.746		805	134.859	145.746		805	1096.42	2407.7		805	1096.42	2407.7		805	272.962	424.006		805	272.962	424.006
							806	189.262	296.966		806	189.262	296.966		806	82.8575	83.4751		806	82.8575	83.4751		806	1102.5	2413.98		806	1102.5	2413.98		806	229.394	57.0562		806	229.394	57.0562
							807	156.661	195.667		807	156.661	195.667		807	84.7661	99.1364		807	84.7661	99.1364		807	1109.43	2420.6		807	1109.43	2420.6		807	593.695	259.645		807	593.695	259.645
							808	137.752	283.499		808	137.752	283.499		808	86.7385	108.456		808	86.7385	108.456		808	1084.29	2361.28		808	1084.29	2361.28		808	199.58	0		808	199.58	0
							809	121.282	255.821		809	121.282	255.821		809	93.4991	120.71		809	93.4991	120.71		809	1113.63	2419.44		809	1113.63	2419.44		809	0	139.04		809	0	139.04
							810	114.799	330.021		810	114.799	330.021		810	90.4297	125.793		810	90.4297	125.793		810	1127.19	2438.81		810	1127.19	2438.81		810	2834.62	979.44		810	2834.62	979.44
							811	80.811	336.234		811	80.811	336.234		811	84.2804	119.261		811	84.2804	119.261		811	1107.96	2405.19		811	1107.96	2405.19		811	0	1286.59		811	0	1286.59
							812	79.4646	224.382		812	79.4646	224.382		812	139.024	426.277		812	139.024	426.277		812	1136.01	2443.83		812	1136.01	2443.83		812	0	0		812	0	0
							813	57.3823	236.923		813	57.3823	236.923		813	137.806	428.195		813	137.806	428.195		813	1136.83	2443.66		813	1136.83	2443.66		813	460.434	293.563		813	460.434	293.563
							814	50.31	200.198		814	50.31	200.198		814	158.174	337.585		814	158.174	337.585		814	1143.47	2450.35		814	1143.47	2450.35		814	532.217	0		814	532.217	0
							815	7.6112	44.4266		815	7.6112	44.4266		815	0	261.856		815	0	261.856		815	1122.99	2373.61		815	1122.99	2373.61		815	0	381.181		815	0	381.181
							816	598.348	664.732		816	598.348	664.732		816	0	271.113		816	0	271.113		816	1204.04	2520.46		816	1204.04	2520.46		816	1118.72	276.246		816	1118.72	276.246
							817	471.084	627.467		817	471.084	627.467		817	5.6815	303.748		817	5.6815	303.748		817	1181.55	2485.17		817	1181.55	2485.17		817	424.882	405.946		817	424.882	405.946
							818	485.318	523.503		818	485.318	523.503		818	0	620.006		818	0	620.006		818	1191.75	2496.09		818	1191.75	2496.09		818	57.1671	197.607		818	57.1671	197.607
							819	441.062	524.015		819	441.062	524.015		819	0	317.38		819	0	317.38		819	1204.67	2497.72		819	1204.67	2497.72		819	9.0457	348.691		819	9.0457	348.691
							820	424.032	563.946		820	424.032	563.946		820	0.5722	291.905		820	0.5722	291.905		820	1217.51	2516.14		820	1217.51	2516.14		820	2199.14	247.141		820	2199.14	247.141
							821	360.483	414.97		821	360.483	414.97		821	0	326.409		821	0	326.409		821	1226.22	2517.35		821	1226.22	2517.35		821	0	0		821	0	0
							822	326.356	480.56		822	326.356	480.56		822	0	328.11		822	0	328.11		822	1298.41	2618.54		822	1298.41	2618.54		822	2104.63	208.298		822	2104.63	208.298
							823	292.56	437.712		823	292.56	437.712		823	0	620.522		823	0	620.522		823	1290.34	2609.33		823	1290.34	2609.33		823	285.732	0		823	285.732	0
							824	310.84	368.024		824	310.84	368.024		824	0	392.193		824	0	392.193		824	1250.16	2545.58		824	1250.16	2545.58		824	149.703	91.7752		824	149.703	91.7752
							825	301.108	358.305		825	301.108	358.305		825	13.3086	497.554		825	13.3086	497.554		825	1314.73	2633.88		825	1314.73	2633.88		825	150.039	0		825	150.039	0
							826	290.385	369.785		826	290.385	369.785		826	262.284	752.99		826	262.284	752.99		826	1252.45	2540.83		826	1252.45	2540.83		826	0	213.706		826	0	213.706
							827	283.901	371.787		827	283.901	371.787		827	251.262	764.116		827	251.262	764.116		827	1279.13	2470.09		827	1279.13	2470.09		827	1029.76	137.413		827	1029.76	137.413
							828	284.576	354.841		828	284.576	354.841		828	255.624	759.593		828	255.624	759.593		828	1291.19	2599.38		828	1291.19	2599.38		828	179.304	520.31		828	179.304	520.31
							829	271.513	352.934		829	271.513	352.934		829	0	1289.84		829	0	1289.84		829	1326.81	2644.05		829	1326.81	2644.05		829	0	0		829	0	0
							830	278.75	345.578		830	278.75	345.578		830	0	1325.74		830	0	1325.74		830	1280.74	2570.84		830	1280.74	2570.84		830	58.3324	220.99		830	58.3324	220.99
							831	264.104	270.129		831	264.104	270.129		831	0	1359.23		831	0	1359.23		831	1282.37	2576.03		831	1282.37	2576.03		831	87.3566	213.874		831	87.3566	213.874
							832	231.905	306.689		832	231.905	306.689		832	0	1571.14		832	0	1571.14		832	1336.2	2653.42		832	1336.2	2653.42		832	104.222	178.15		832	104.222	178.15
							833	238.072	296.454		833	238.072	296.454		833	0	1644.98		833	0	1644.98		833	1300.87	2594.06		833	1300.87	2594.06		833	223.899	244.135		833	223.899	244.135
							834	197.247	211.137		834	197.247	211.137		834	0	1638.92		834	0	1638.92		834	1305.44	2597.79		834	1305.44	2597.79		834	221.073	71.2214		834	221.073	71.2214
							835	199.795	237.236		835	199.795	237.236		835	0	1816.5		835	0	1816.5		835	1304.83	2596.23		835	1304.83	2596.23		835	0	1542.8		835	0	1542.8
							836	116.114	162.445		836	116.114	162.445		836	0	1863.28		836	0	1863.28		836	1327.67	2620.04		836	1327.67	2620.04		836	188.283	39.5947		836	188.283	39.5947
							837	102.639	373.027		837	102.639	373.027		837	0	103.106		837	0	103.106		837	1380.05	2558.74		837	1380.05	2558.74		837	507.971	348.847		837	507.971	348.847
							838	96.8984	355.857		838	96.8984	355.857		838	0	58.8011		838	0	58.8011		838	1417.31	2678.27		838	1417.31	2678.27		838	0	57.9999		838	0	57.9999
							839	102.598	344.095		839	102.598	344.095		839	0	221.688		839	0	221.688		839	1538.67	2858.75		839	1538.67	2858.75		839	0	27.1451		839	0	27.1451
							840	113.397	213.69		840	113.397	213.69		840	0	284.389		840	0	284.389		840	1466.25	2737.71		840	1466.25	2737.71		840	568.816	0		840	568.816	0
							841	152.778	266.958		841	152.778	266.958		841	0	280.704		841	0	280.704		841	1471.8	2741.8		841	1471.8	2741.8		841	459.407	149.013		841	459.407	149.013
							842	95.6111	208.428		842	95.6111	208.428		842	0	90.4317		842	0	90.4317		842	1491.88	2757.62		842	1491.88	2757.62		842	118.117	238.19		842	118.117	238.19
							843	141.707	262.51		843	141.707	262.51		843	0	142.375		843	0	142.375		843	1493.76	2755.63		843	1493.76	2755.63		843	0	417.594		843	0	417.594
							844	105.053	226.323		844	105.053	226.323		844	0	149.861		844	0	149.861		844	1498.16	2763.32		844	1498.16	2763.32		844	434.848	247.256		844	434.848	247.256
							845	109.781	233.954		845	109.781	233.954		845	279.006	14.351		845	279.006	14.351		845	1521.04	2731.31		845	1521.04	2731.31		845	728.32	21.9702		845	728.32	21.9702
							846	64.9758	370.549		846	64.9758	370.549		846	827.983	457.019		846	827.983	457.019		846	1506.36	2767.24		846	1506.36	2767.24		846	0	116.728		846	0	116.728
							847	19.297	108.891		847	19.297	108.891		847	0	230.222		847	0	230.222		847	802.246	1923.43		847	802.246	1923.43		847	8.5927	216.598		847	8.5927	216.598
							848	121.348	250.243		848	121.348	250.243		848	101.418	275.159		848	101.418	275.159		848	1344.46	2286.99		848	1344.46	2286.99		848	84.4463	0		848	84.4463	0
							849	89.0915	346.433		849	89.0915	346.433		849	192.509	363.418		849	192.509	363.418		849	1367.24	2477.66		849	1367.24	2477.66		849	0	0		849	0	0
							850	113.152	322.447		850	113.152	322.447		850	339.058	236.331		850	339.058	236.331		850	1393.08	2553.2		850	1393.08	2553.2		850	626.244	879.376		850	626.244	879.376
							851	65.7929	198.625		851	65.7929	198.625		851	773.14	218.286		851	773.14	218.286		851	1515.32	2682.08		851	1515.32	2682.08		851	156.223	55.4164		851	156.223	55.4164
							852	33.6515	168.213		852	33.6515	168.213		852	332.331	206.788		852	332.331	206.788		852	2001.41	2018.61		852	2001.41	2018.61		852	6.1954	60.5333		852	6.1954	60.5333
							853	90.6176	344.908		853	90.6176	344.908		853	355.134	181.465		853	355.134	181.465		853	1982.59	2056.6		853	1982.59	2056.6		853	2554.89	560.224		853	2554.89	560.224
							854	46.6865	182.657		854	46.6865	182.657		854	182.106	346.032		854	182.106	346.032		854	1995.77	2065.55		854	1995.77	2065.55		854	2999.07	671.648		854	2999.07	671.648
							855	84.0573	351.514		855	84.0573	351.514		855	292.17	221.003		855	292.17	221.003		855	1999.1	2084.74		855	1999.1	2084.74		855	7.9534	207.826		855	7.9534	207.826
							856	3.9215	89.2573		856	3.9215	89.2573		856	602.979	0		856	602.979	0		856	2012.87	2340.99		856	2012.87	2340.99		856	184.404	0		856	184.404	0
							857	6.6709	95.0981		857	6.6709	95.0981		857	198.126	271.16		857	198.126	271.16		857	2019.54	2338.72		857	2019.54	2338.72		857	2127.15	903.186		857	2127.15	903.186
							858	110.453	325.072		858	110.453	325.072		858	910.898	20.3886		858	910.898	20.3886		858	2068.79	2330.63		858	2068.79	2330.63		858	161.91	0		858	161.91	0
							859	105.725	329.8		859	105.725	329.8		859	772.903	55.4103		859	772.903	55.4103		859	1971.28	2349.98		859	1971.28	2349.98		859	751.855	638.189		859	751.855	638.189
							860	40.7193	1102.74		860	40.7193	1102.74		860	764.591	52.4407		860	764.591	52.4407		860	2120.36	2350.27		860	2120.36	2350.27		860	0	394.758		860	0	394.758
							861	23.2496	1116.07		861	23.2496	1116.07		861	761.415	79.9424		861	761.415	79.9424		861	2212.5	2207.46		861	2212.5	2207.46		861	0	0		861	0	0
							862	23.8282	1121.76		862	23.8282	1121.76		862	748.547	70.7374		862	748.547	70.7374		862	2168.71	2285.75		862	2168.71	2285.75		862	3612.92	1456.62		862	3612.92	1456.62
							863	4.3233	1143.09		863	4.3233	1143.09		863	740.371	63.6939		863	740.371	63.6939		863	2229.76	2211.61		863	2229.76	2211.61		863	409.653	0		863	409.653	0
							864	5.0546	1135.38		864	5.0546	1135.38		864	531.677	566.395		864	531.677	566.395		864	2147.3	2346.71		864	2147.3	2346.71		864	388.422	81.4053		864	388.422	81.4053
							865	6.4896	1047.47		865	6.4896	1047.47		865	498.97	366.013		865	498.97	366.013		865	2187.74	2291.54		865	2187.74	2291.54		865	381.142	53.2267		865	381.142	53.2267
							866	14.3806	1037.88		866	14.3806	1037.88		866	233.134	924.699		866	233.134	924.699		866	2163.59	2373.92		866	2163.59	2373.92		866	143.946	185.422		866	143.946	185.422
							867	14.5359	1076.65		867	14.5359	1076.65		867	233.142	972.036		867	233.142	972.036		867	2169.85	2359.58		867	2169.85	2359.58		867	121.142	330.032		867	121.142	330.032
							868	26.5658	1030.85		868	26.5658	1030.85		868	226.971	970.61		868	226.971	970.61		868	2174.54	2349.71		868	2174.54	2349.71		868	494.822	0		868	494.822	0
							869	13.3715	1066.74		869	13.3715	1066.74		869	222.092	1147.95		869	222.092	1147.95		869	2179.17	2342.47		869	2179.17	2342.47		869	62.3195	321.376		869	62.3195	321.376
							870	17.9469	1056.29		870	17.9469	1056.29		870	207.626	1166.89		870	207.626	1166.89		870	2164.27	2384.71		870	2164.27	2384.71		870	3183.59	1026.5		870	3183.59	1026.5
							871	32.6544	1036.34		871	32.6544	1036.34		871	117.498	951.017		871	117.498	951.017		871	2214.86	2288.63		871	2214.86	2288.63		871	387.083	38.484		871	387.083	38.484
							872	52.188	1017.37		872	52.188	1017.37		872	32.7398	152.311		872	32.7398	152.311		872	2147.05	2414.47		872	2147.05	2414.47		872	108.436	181.076		872	108.436	181.076
							873	23.8461	1040.42		873	23.8461	1040.42		873	88.794	38.4893		873	88.794	38.4893		873	2171.57	2378.53		873	2171.57	2378.53		873	0	0		873	0	0
							874	3.6304	1058.13		874	3.6304	1058.13		874	73.4849	0		874	73.4849	0		874	2160.54	2405.6		874	2160.54	2405.6		874	0	305.331		874	0	305.331
							875	4.8082	1060.94		875	4.8082	1060.94		875	224.74	256.832		875	224.74	256.832		875	2170.67	2393.1		875	2170.67	2393.1		875	0	0		875	0	0
							876	413.162	682.02		876	413.162	682.02		876	0	359.042		876	0	359.042		876	2187.82	2372.78		876	2187.82	2372.78		876	2102.26	271.752		876	2102.26	271.752
							877	203.869	842.085		877	203.869	842.085		877	278.44	343.242		877	278.44	343.242		877	2171.55	2407.81		877	2171.55	2407.81		877	650.978	0		877	650.978	0
							878	31.5072	1027.77		878	31.5072	1027.77		878	213.228	269.374		878	213.228	269.374		878	2226.52	2316.25		878	2226.52	2316.25		878	0	162.111		878	0	162.111
							879	89.4833	964.936		879	89.4833	964.936		879	133.939	311.389		879	133.939	311.389		879	2195.53	2373.28		879	2195.53	2373.28		879	0	170.356		879	0	170.356
							880	5.7657	1032.47		880	5.7657	1032.47		880	495.909	94.5182		880	495.909	94.5182		880	2107.43	2481.47		880	2107.43	2481.47		880	2591.47	1426.33		880	2591.47	1426.33
							881	2.8727	1008.84		881	2.8727	1008.84		881	0	759.711		881	0	759.711		881	2221.99	2343.57		881	2221.99	2343.57		881	0	0		881	0	0
							882	26.5831	944.295		882	26.5831	944.295		882	0	758.248		882	0	758.248		882	2099.39	2490.91		882	2099.39	2490.91		882	0	114.833		882	0	114.833
							883	371.024	662.876		883	371.024	662.876		883	0	0		883	0	0		883	2206.61	2383.29		883	2206.61	2383.29		883	622.319	86.8745		883	622.319	86.8745
							884	456.308	597.936		884	456.308	597.936		884	17.7273	277.219		884	17.7273	277.219		884	2210.32	2376.48		884	2210.32	2376.48		884	596.739	232.32		884	596.739	232.32
							885	187.904	809.133		885	187.904	809.133		885	125.338	101.754		885	125.338	101.754		885	2210.01	2396.75		885	2210.01	2396.75		885	1280.98	3972.12		885	1280.98	3972.12
							886	259.627	737.069		886	259.627	737.069		886	144.696	151.61		886	144.696	151.61		886	2104.23	2499.93		886	2104.23	2499.93		886	360.712	0.0365		886	360.712	0.0365
							887	11.0299	945.259		887	11.0299	945.259		887	91.7744	106.769		887	91.7744	106.769		887	2130.92	2534.8		887	2130.92	2534.8		887	11.4238	0		887	11.4238	0
							888	260.018	732.158		888	260.018	732.158		888	210.933	354.112		888	210.933	354.112		888	1945.94	2524.84		888	1945.94	2524.84		888	194.821	0		888	194.821	0
							889	53.5037	901.426		889	53.5037	901.426		889	201.287	364.134		889	201.287	364.134		889	1960.64	2539.92		889	1960.64	2539.92		889	0	18.9447		889	0	18.9447
							890	132.131	831.996		890	132.131	831.996		890	69.5172	134.584		890	69.5172	134.584		890	1924.02	2531.29		890	1924.02	2531.29		890	0	0		890	0	0
							891	15.2777	932.19		891	15.2777	932.19		891	0	272.887		891	0	272.887		891	1919.74	2535.24		891	1919.74	2535.24		891	0	0		891	0	0
							892	439.796	545.84		892	439.796	545.84		892	0	619.211		892	0	619.211		892	2293.41	2541.97		892	2293.41	2541.97		892	0	0		892	0	0
							893	275.798	699.471		893	275.798	699.471		893	655.415	0		893	655.415	0		893	1986.07	2594.93		893	1986.07	2594.93		893	624.058	578.859		893	624.058	578.859
							894	44.1648	894.322		894	44.1648	894.322		894	646.272	0		894	646.272	0		894	2000.56	2617.85		894	2000.56	2617.85		894	877.929	531.566		894	877.929	531.566
							895	325.942	652.85		895	325.942	652.85		895	610.964	0		895	610.964	0		895	2010.16	2624.86		895	2010.16	2624.86		895	71.8138	120.091		895	71.8138	120.091
							896	254.743	710.369		896	254.743	710.369		896	630.427	0		896	630.427	0		896	2018.41	2632.28		896	2018.41	2632.28		896	760.602	34.4282		896	760.602	34.4282
							897	178.038	771.724		897	178.038	771.724		897	595.062	0		897	595.062	0		897	2046.66	2646.61		897	2046.66	2646.61		897	2294.16	0		897	2294.16	0
							898	282.729	678.727		898	282.729	678.727		898	550.673	0		898	550.673	0		898	2012.33	2636.38		898	2012.33	2636.38		898	0	465.085		898	0	465.085
							899	145.002	795.437		899	145.002	795.437		899	530.58	0		899	530.58	0		899	2004.23	2636.75		899	2004.23	2636.75		899	59.0454	0		899	59.0454	0
							900	47.9335	894.81		900	47.9335	894.81		900	493.44	0		900	493.44	0		900	2020.63	2647.84		900	2020.63	2647.84		900	100.7	115.803		900	100.7	115.803
							901	51.9063	885.943		901	51.9063	885.943		901	407.68	0		901	407.68	0		901	2452.91	2516.07		901	2452.91	2516.07		901	404.924	0		901	404.924	0
							902	6.429	973.803		902	6.429	973.803		902	483.252	0		902	483.252	0		902	2041.01	2667.77		902	2041.01	2667.77		902	0	0		902	0	0
							903	328.311	601.417		903	328.311	601.417		903	316.1	0		903	316.1	0		903	2068.89	2676.71		903	2068.89	2676.71		903	1979.29	166.907		903	1979.29	166.907
							904	64.3157	876.5		904	64.3157	876.5		904	313.583	0		904	313.583	0		904	2064.01	2678.47		904	2064.01	2678.47		904	65.6377	8.8666		904	65.6377	8.8666
							905	167.096	771.125		905	167.096	771.125		905	248.339	0		905	248.339	0		905	2052.37	2684.03		905	2052.37	2684.03		905	237.542	116.054		905	237.542	116.054
							906	337.263	496.724		906	337.263	496.724		906	209.185	0		906	209.185	0		906	2071.03	2701.54		906	2071.03	2701.54		906	29.9054	133.96		906	29.9054	133.96
							907	49.2094	925.386		907	49.2094	925.386		907	267.462	0		907	267.462	0		907	2340.53	1186.29		907	2340.53	1186.29		907	0	179.794		907	0	179.794
							908	282.852	642.092		908	282.852	642.092		908	215.627	0		908	215.627	0		908	2390.53	1235.01		908	2390.53	1235.01		908	0	362.858		908	0	362.858
							909	24.14	1138.26		909	24.14	1138.26		909	51.3269	0		909	51.3269	0		909	2392.92	1238.07		909	2392.92	1238.07		909	0	0		909	0	0
							910	22.2008	1097.47		910	22.2008	1097.47		910	71.3561	0		910	71.3561	0		910	2365.59	1212.84		910	2365.59	1212.84		910	101.03	548.492		910	101.03	548.492
							911	250.016	688.246		911	250.016	688.246		911	1229.11	0		911	1229.11	0		911	2386.39	1232.48		911	2386.39	1232.48		911	3284.4	1108.22		911	3284.4	1108.22
							912	20.0489	1023.95		912	20.0489	1023.95		912	1223.21	0		912	1223.21	0		912	2382.95	1229.52		912	2382.95	1229.52		912	0	0.3026		912	0	0.3026
							913	75.1315	908.769		913	75.1315	908.769		913	1283.04	0		913	1283.04	0		913	2448.47	1289.84		913	2448.47	1289.84		913	28.7628	85.447		913	28.7628	85.447
							914	41.2005	1105.06		914	41.2005	1105.06		914	1665.88	184.072		914	1665.88	184.072		914	2365.28	1406.97		914	2365.28	1406.97		914	0	76.216		914	0	76.216
							915	200.298	737.973		915	200.298	737.973		915	1537.06	80.2037		915	1537.06	80.2037		915	2467.67	1342.49		915	2467.67	1342.49		915	303.061	0		915	303.061	0
							916	230.65	691.254		916	230.65	691.254		916	1576	95.6756		916	1576	95.6756		916	2483.81	1340.29		916	2483.81	1340.29		916	0	0		916	0	0
							917	31.0681	1042.06		917	31.0681	1042.06		917	1586.6	104.694		917	1586.6	104.694		917	2423.86	1429.32		917	2423.86	1429.32		917	190.192	301.462		917	190.192	301.462
							918	48.8789	1071.61		918	48.8789	1071.61		918	1664.38	182.889		918	1664.38	182.889		918	2504.74	1353.29		918	2504.74	1353.29		918	284.123	124.273		918	284.123	124.273
							919	50.636	1043.69		919	50.636	1043.69		919	1512.44	44.8011		919	1512.44	44.8011		919	2405.41	1467.53		919	2405.41	1467.53		919	0	148.023		919	0	148.023
							920	49.1821	1061.46		920	49.1821	1061.46		920	1589.08	108.191		920	1589.08	108.191		920	2515.17	1363.56		920	2515.17	1363.56		920	0	60.3743		920	0	60.3743
							921	56.3319	1067.77		921	56.3319	1067.77		921	1685.06	182.178		921	1685.06	182.178		921	2374.12	1532.23		921	2374.12	1532.23		921	2944.06	1051.88		921	2944.06	1051.88
							922	61.9134	1062.1		922	61.9134	1062.1		922	1348.89	0		922	1348.89	0		922	2438.14	1493.34		922	2438.14	1493.34		922	0	0		922	0	0
							923	188.52	731.578		923	188.52	731.578		923	1372.02	0		923	1372.02	0		923	2450.72	1485.44		923	2450.72	1485.44		923	1698.56	1032.7		923	1698.56	1032.7
							924	233.528	468.911		924	233.528	468.911		924	1321.45	0		924	1321.45	0		924	2426.73	1520.74		924	2426.73	1520.74		924	301.533	367.945		924	301.533	367.945
							925	197.745	619.482		925	197.745	619.482		925	1277.49	0		925	1277.49	0		925	2415.94	1531.06		925	2415.94	1531.06		925	729.668	246.611		925	729.668	246.611
							926	35.4449	991.192		926	35.4449	991.192		926	1177.68	0		926	1177.68	0		926	2448.84	1505.23		926	2448.84	1505.23		926	0	0		926	0	0
							927	160.846	699.555		927	160.846	699.555		927	1220.77	0		927	1220.77	0		927	2419.87	1542.09		927	2419.87	1542.09		927	0	97.4217		927	0	97.4217
							928	155.626	699.801		928	155.626	699.801		928	1207.96	0		928	1207.96	0		928	2402.27	1573.02		928	2402.27	1573.02		928	462.473	347.222		928	462.473	347.222
							929	104.254	1063.59		929	104.254	1063.59		929	1194.87	0		929	1194.87	0		929	2453.02	1523.32		929	2453.02	1523.32		929	93.8313	0		929	93.8313	0
							930	47.5358	1000.43		930	47.5358	1000.43		930	1184.39	0		930	1184.39	0		930	2418.09	1568.6		930	2418.09	1568.6		930	0	138.118		930	0	138.118
							931	151.576	707.21		931	151.576	707.21		931	1154.16	0		931	1154.16	0		931	2458.69	1525.97		931	2458.69	1525.97		931	639.64	306.283		931	639.64	306.283
							932	151.667	1202.32		932	151.667	1202.32		932	1120.46	0		932	1120.46	0		932	2430.31	1593.92		932	2430.31	1593.92		932	994.136	357.189		932	994.136	357.189
							933	144.131	713.243		933	144.131	713.243		933	1123.51	0		933	1123.51	0		933	2466.1	1549.39		933	2466.1	1549.39		933	351.356	278.238		933	351.356	278.238
							934	120.674	1068.64		934	120.674	1068.64		934	1140.91	0		934	1140.91	0		934	2404.15	1625.82		934	2404.15	1625.82		934	15.0926	208.105		934	15.0926	208.105
							935	133	692.159		935	133	692.159		935	1530.42	11.4195		935	1530.42	11.4195		935	2453.16	1575.68		935	2453.16	1575.68		935	1886.38	0		935	1886.38	0
							936	129.437	1098.29		936	129.437	1098.29		936	1113.69	0		936	1113.69	0		936	2399.04	1648.7		936	2399.04	1648.7		936	305.47	0		936	305.47	0
							937	106.865	1052.68		937	106.865	1052.68		937	1537.61	6.8085		937	1537.61	6.8085		937	2323.5	1733.09		937	2323.5	1733.09		937	1937.71	976.654		937	1937.71	976.654
							938	76.6825	829.933		938	76.6825	829.933		938	1545.59	0.4022		938	1545.59	0.4022		938	2544.3	1345.72		938	2544.3	1345.72		938	467.768	72.8777		938	467.768	72.8777
							939	66.4239	1008.37		939	66.4239	1008.37		939	1589.13	71.0877		939	1589.13	71.0877		939	2418.62	1652.12		939	2418.62	1652.12		939	0	76.2726		939	0	76.2726
							940	35.2333	868.05		940	35.2333	868.05		940	1414.51	0		940	1414.51	0		940	2359.76	1716.23		940	2359.76	1716.23		940	236.9	0		940	236.9	0
							941	84.5254	1024.74		941	84.5254	1024.74		941	29.871	10.6262		941	29.871	10.6262		941	2408.09	1671.04		941	2408.09	1671.04		941	196.095	98.0497		941	196.095	98.0497
							942	106.343	734.284		942	106.343	734.284		942	9.7823	9.0444		942	9.7823	9.0444		942	2391.87	1687.42		942	2391.87	1687.42		942	0	214.818		942	0	214.818
							943	115.4	1053.91		943	115.4	1053.91		943	23.9419	23.9162		943	23.9419	23.9162		943	2374.47	1704.7		943	2374.47	1704.7		943	444.341	131.542		943	444.341	131.542
							944	95.0244	1018.38		944	95.0244	1018.38		944	38.8843	28.943		944	38.8843	28.943		944	2562.59	1467.57		944	2562.59	1467.57		944	554.862	39.1121		944	554.862	39.1121
							945	35.6764	900.357		945	35.6764	900.357		945	15.2121	4.9646		945	15.2121	4.9646		945	2113.73	2025.8		945	2113.73	2025.8		945	23.4227	0		945	23.4227	0
							946	53.6095	857.803		946	53.6095	857.803		946	0	0		946	0	0		946	2298.78	1795.42		946	2298.78	1795.42		946	292.749	0		946	292.749	0
							947	65.6802	1102.66		947	65.6802	1102.66		947	30.3012	11.798		947	30.3012	11.798		947	2475.79	1594.03		947	2475.79	1594.03		947	3628.51	1471.05		947	3628.51	1471.05
							948	65.8278	1123.03		948	65.8278	1123.03		948	110.21	97.6336		948	110.21	97.6336		948	2286.8	1819.12		948	2286.8	1819.12		948	491.829	5.8278		948	491.829	5.8278
							949	84.439	1015.81		949	84.439	1015.81		949	100.666	84.6554		949	100.666	84.6554		949	2469.66	1622.9		949	2469.66	1622.9		949	0	342.67		949	0	342.67
							950	61.1217	1087.66		950	61.1217	1087.66		950	127.693	112.94		950	127.693	112.94		950	2178.57	1970.92		950	2178.57	1970.92		950	0	84.738		950	0	84.738
							951	73.9029	968.736		951	73.9029	968.736		951	124.439	112.446		951	124.439	112.446		951	2266.94	1863.48		951	2266.94	1863.48		951	0	0		951	0	0
							952	56.1062	1115.88		952	56.1062	1115.88		952	157.915	145.471		952	157.915	145.471		952	2172.82	1981.4		952	2172.82	1981.4		952	578.445	75.524		952	578.445	75.524
							953	73.0575	1035.98		953	73.0575	1035.98		953	138.141	134.733		953	138.141	134.733		953	2507.72	1581.88		953	2507.72	1581.88		953	3661.65	1531.88		953	3661.65	1531.88
							954	82.8968	477.4		954	82.8968	477.4		954	201.524	187.311		954	201.524	187.311		954	2485.53	1615.34		954	2485.53	1615.34		954	0	274.763		954	0	274.763
							955	67.3228	531.733		955	67.3228	531.733		955	201.081	191.268		955	201.081	191.268		955	2233.65	1915.61		955	2233.65	1915.61		955	0	91.1333		955	0	91.1333
							956	73.2636	459.181		956	73.2636	459.181		956	226.323	212.041		956	226.323	212.041		956	2462.22	1653.99		956	2462.22	1653.99		956	259.025	408.691		956	259.025	408.691
							957	43.5627	993.986		957	43.5627	993.986		957	236.234	222.538		957	236.234	222.538		957	2159.39	2023.51		957	2159.39	2023.51		957	404.968	0		957	404.968	0
							958	28.2962	1086.12		958	28.2962	1086.12		958	251.284	237.353		958	251.284	237.353		958	2505.69	1613.99		958	2505.69	1613.99		958	830.449	402.414		958	830.449	402.414
							959	39.8117	1029.11		959	39.8117	1029.11		959	249.091	240.873		959	249.091	240.873		959	2217.28	1973.69		959	2217.28	1973.69		959	2284.67	1455.35		959	2284.67	1455.35
							960	31.022	630.01		960	31.022	630.01		960	28.7073	0		960	28.7073	0		960	2557.48	1552.58		960	2557.48	1552.58		960	0	378.49		960	0	378.49
							961	33.0453	1039.44		961	33.0453	1039.44		961	183.898	0		961	183.898	0		961	2211.68	1988.97		961	2211.68	1988.97		961	5.9794	130.398		961	5.9794	130.398
							962	27.737	996.55		962	27.737	996.55		962	133.334	160.178		962	133.334	160.178		962	2498.78	1636.98		962	2498.78	1636.98		962	510.577	138.391		962	510.577	138.391
							963	22.8734	1067.03		963	22.8734	1067.03		963	21.3625	110.207		963	21.3625	110.207		963	2569.58	1547.15		963	2569.58	1547.15		963	350.446	0		963	350.446	0
							964	11.6901	641.637		964	11.6901	641.637		964	24.0561	117.482		964	24.0561	117.482		964	2504.19	1644.39		964	2504.19	1644.39		964	124.064	201.567		964	124.064	201.567
							965	19.8477	1011.9		965	19.8477	1011.9		965	71.9334	170.082		965	71.9334	170.082		965	2292.27	1947.66		965	2292.27	1947.66		965	427.327	269.9		965	427.327	269.9
							966	10.8008	1062.04		966	10.8008	1062.04		966	132.498	169.199		966	132.498	169.199		966	2440.14	1794.4		966	2440.14	1794.4		966	0	113.292		966	0	113.292
							967	31.888	465.731		967	31.888	465.731		967	139.956	157.167		967	139.956	157.167		967	2477.68	1737.99		967	2477.68	1737.99		967	2629.2	1422.59		967	2629.2	1422.59
							968	2.4299	1083.33		968	2.4299	1083.33		968	160.286	173.75		968	160.286	173.75		968	2462.31	1769.8		968	2462.31	1769.8		968	0	515.475		968	0	515.475
							969	17.3969	494.86		969	17.3969	494.86		969	187.882	189.754		969	187.882	189.754		969	2469.71	1769.93		969	2469.71	1769.93		969	1910.34	0		969	1910.34	0
							970	0.3384	565.07		970	0.3384	565.07		970	26.9606	23.4126		970	26.9606	23.4126		970	2562.25	1634.94		970	2562.25	1634.94		970	123.939	587.163		970	123.939	587.163
							971	10.9389	505.906		971	10.9389	505.906		971	187.038	171.488		971	187.038	171.488		971	2455.66	1800.28		971	2455.66	1800.28		971	268.479	50.5701		971	268.479	50.5701
							972	25.9257	429.558		972	25.9257	429.558		972	349.971	96.5381		972	349.971	96.5381		972	2263.59	2034.27		972	2263.59	2034.27		972	0	108.452		972	0	108.452
							973	2.2108	496.786		973	2.2108	496.786		973	351.606	113.636		973	351.606	113.636		973	2213.29	2105.75		973	2213.29	2105.75		973	304.605	159.294		973	304.605	159.294
							974	4.4581	451.691		974	4.4581	451.691		974	380.253	97.9948		974	380.253	97.9948		974	2206.02	2129.92		974	2206.02	2129.92		974	0	0		974	0	0
							975	6.6366	428.891		975	6.6366	428.891		975	229.111	212.319		975	229.111	212.319		975	2512.15	1764.34		975	2512.15	1764.34		975	599.469	218.209		975	599.469	218.209
							976	11.0915	604.138		976	11.0915	604.138		976	205.666	185.104		976	205.666	185.104		976	2552.12	1705.26		976	2552.12	1705.26		976	0	204.87		976	0	204.87
							977	45.6365	390.303		977	45.6365	390.303		977	245.669	227.843		977	245.669	227.843		977	2389.06	1942.33		977	2389.06	1942.33		977	12.243	0		977	12.243	0
							978	5.333	825.997		978	5.333	825.997		978	376.584	127.435		978	376.584	127.435		978	2542.06	1739.38		978	2542.06	1739.38		978	3076.58	930.669		978	3076.58	930.669
							979	224.306	1484.92		979	224.306	1484.92		979	232.174	211.564		979	232.174	211.564		979	2230.94	2175.13		979	2230.94	2175.13		979	62.7277	187.277		979	62.7277	187.277
							980	188.507	1440.14		980	188.507	1440.14		980	260.414	242.385		980	260.414	242.385		980	2256.99	2149.86		980	2256.99	2149.86		980	783.572	50.0874		980	783.572	50.0874
							981	206.791	1488.53		981	206.791	1488.53		981	242.49	222.587		981	242.49	222.587		981	2576.29	1714.61		981	2576.29	1714.61		981	2775.5	403.84		981	2775.5	403.84
							982	138.197	1380.68		982	138.197	1380.68		982	310.322	220.935		982	310.322	220.935		982	2538.22	1777.13		982	2538.22	1777.13		982	0	155.543		982	0	155.543
							983	176.693	1435.53		983	176.693	1435.53		983	198.969	173.005		983	198.969	173.005		983	2567.28	1736.07		983	2567.28	1736.07		983	370.911	338.585		983	370.911	338.585
							984	131.244	1389.78		984	131.244	1389.78		984	296.169	253.526		984	296.169	253.526		984	2562.98	1745.53		984	2562.98	1745.53		984	160.139	10.2394		984	160.139	10.2394
							985	96.715	1329.14		985	96.715	1329.14		985	206.043	180.367		985	206.043	180.367		985	2286.38	2131.52		985	2286.38	2131.52		985	1126.87	255.28		985	1126.87	255.28
							986	113.684	1363.16		986	113.684	1363.16		986	329.118	209.06		986	329.118	209.06		986	2637.91	1654.23		986	2637.91	1654.23		986	0	0		986	0	0
							987	125.159	1389.51		987	125.159	1389.51		987	305.989	240.959		987	305.989	240.959		987	2654.51	1664.05		987	2654.51	1664.05		987	154.6	7.7145		987	154.6	7.7145
							988	93.0038	1353.23		988	93.0038	1353.23		988	266.371	246.664		988	266.371	246.664		988	2485.48	1934.61		988	2485.48	1934.61		988	2688.99	340.546		988	2688.99	340.546
							989	57.1544	1348.84		989	57.1544	1348.84		989	230.033	206.486		989	230.033	206.486		989	2387.22	2107		989	2387.22	2107		989	3617.52	1458.93		989	3617.52	1458.93
							990	41.6257	1330.46		990	41.6257	1330.46		990	237.425	214.534		990	237.425	214.534		990	2668.02	1700.28		990	2668.02	1700.28		990	0	239.041		990	0	239.041
							991	18.6212	1318.03		991	18.6212	1318.03		991	216.352	190.522		991	216.352	190.522		991	2681.06	1686.44		991	2681.06	1686.44		991	436.271	326.543		991	436.271	326.543
							992	84.0099	1443.77		992	84.0099	1443.77		992	403.423	136.927		992	403.423	136.927		992	2661.76	1735.56		992	2661.76	1735.56		992	83.6102	228.466		992	83.6102	228.466
							993	43.04	1388.23		993	43.04	1388.23		993	233.621	209.554		993	233.621	209.554		993	2683.43	1716.51		993	2683.43	1716.51		993	2295.31	1503.37		993	2295.31	1503.37
							994	0.3397	57.2131		994	0.3397	57.2131		994	373.623	174.73		994	373.623	174.73		994	2695.25	1704.36		994	2695.25	1704.36		994	836.568	3534.37		994	836.568	3534.37
							995	0.4523	14.5714		995	0.4523	14.5714		995	412.812	135.097		995	412.812	135.097		995	2717.59	1719.55		995	2717.59	1719.55		995	334.688	0		995	334.688	0
							996	17.9525	235.487		996	17.9525	235.487		996	231.512	206.036		996	231.512	206.036		996	2687.54	1772.5		996	2687.54	1772.5		996	114.183	131.951		996	114.183	131.951
							997	32.6342	219.682		997	32.6342	219.682		997	381.694	172.991		997	381.694	172.991		997	2762.57	1696.02		997	2762.57	1696.02		997	0	101.105		997	0	101.105
							998	4.2862	13.0359		998	4.2862	13.0359		998	237.886	212.759		998	237.886	212.759		998	2812.62	1636.16		998	2812.62	1636.16		998	149.181	354.635		998	149.181	354.635
							999	34.9904	55.8467		999	34.9904	55.8467		999	245.432	221.182		999	245.432	221.182		999	2736.44	1764.59		999	2736.44	1764.59		999	0	0		999	0	0
							1000	17.5043	39.0308		1000	17.5043	39.0308		1000	462.284	103.25		1000	462.284	103.25		1000	2697.1	1511.31		1000	2697.1	1511.31		1000	452.781	4.9305		1000	452.781	4.9305
							1001	16.8968	162.945		1001	16.8968	162.945		1001	338.563	240.453		1001	338.563	240.453		1001	2785.66	1721.07		1001	2785.66	1721.07		1001	125.192	514.107		1001	125.192	514.107
							1002	47.8697	50.7867		1002	47.8697	50.7867		1002	282.191	261.118		1002	282.191	261.118		1002	2549.9	2116.32		1002	2549.9	2116.32		1002	54.3465	274.209		1002	54.3465	274.209
							1003	42.6821	52.4572		1003	42.6821	52.4572		1003	344.891	235.443		1003	344.891	235.443		1003	2608.93	2029.04		1003	2608.93	2029.04		1003	2643.07	1432.54		1003	2643.07	1432.54
							1004	110.957	148.245		1004	110.957	148.245		1004	405.253	161.834		1004	405.253	161.834		1004	2730.73	1904.39		1004	2730.73	1904.39		1004	2.143	220.585		1004	2.143	220.585
							1005	87.5027	198.482		1005	87.5027	198.482		1005	280.81	259.091		1005	280.81	259.091		1005	2717.36	1922.22		1005	2717.36	1922.22		1005	39.8493	0		1005	39.8493	0
							1006	59.8876	61.4048		1006	59.8876	61.4048		1006	292.529	271.818		1006	292.529	271.818		1006	2738.22	1896.18		1006	2738.22	1896.18		1006	31.4912	0		1006	31.4912	0
							1007	3.929	16.5274		1007	3.929	16.5274		1007	368.115	209.51		1007	368.115	209.51		1007	2872.45	1715.01		1007	2872.45	1715.01		1007	0	169.239		1007	0	169.239
							1008	48.4559	76.5748		1008	48.4559	76.5748		1008	165.745	150.869		1008	165.745	150.869		1008	2738.49	1917.78		1008	2738.49	1917.78		1008	300.753	322.188		1008	300.753	322.188
							1009	65.1621	72.8261		1009	65.1621	72.8261		1009	235.986	204.65		1009	235.986	204.65		1009	2591.99	2172.18		1009	2591.99	2172.18		1009	0	0		1009	0	0
							1010	29.2671	98.0356		1010	29.2671	98.0356		1010	218.061	179.69		1010	218.061	179.69		1010	2598.82	2166.75		1010	2598.82	2166.75		1010	3637.4	1520.22		1010	3637.4	1520.22
							1011	19.5103	104.362		1011	19.5103	104.362		1011	445.5	134.159		1011	445.5	134.159		1011	2826.78	1818.8		1011	2826.78	1818.8		1011	258.236	160.646		1011	258.236	160.646
							1012	19.6395	266.18		1012	19.6395	266.18		1012	439.213	142.546		1012	439.213	142.546		1012	2565.83	2253.43		1012	2565.83	2253.43		1012	778.184	0		1012	778.184	0
							1013	62.6222	90.6434		1013	62.6222	90.6434		1013	362.854	226.875		1013	362.854	226.875		1013	2595.32	2218.76		1013	2595.32	2218.76		1013	272.392	0		1013	272.392	0
							1014	59.8104	129.022		1014	59.8104	129.022		1014	279.937	256.526		1014	279.937	256.526		1014	2587.69	2236.73		1014	2587.69	2236.73		1014	1871.13	0		1014	1871.13	0
							1015	8.0265	173.439		1015	8.0265	173.439		1015	298.022	276.05		1015	298.022	276.05		1015	2591.9	2244.96		1015	2591.9	2244.96		1015	1018.68	0		1015	1018.68	0
							1016	56.7701	220.024		1016	56.7701	220.024		1016	275.87	251.584		1016	275.87	251.584		1016	2880.49	1877.49		1016	2880.49	1877.49		1016	129.959	269.583		1016	129.959	269.583
							1017	36.4523	233.499		1017	36.4523	233.499		1017	379.682	217.947		1017	379.682	217.947		1017	2156.46	1008.97		1017	2156.46	1008.97		1017	48.6449	0		1017	48.6449	0
							1018	75.5589	230.41		1018	75.5589	230.41		1018	451.971	141.222		1018	451.971	141.222		1018	2172.63	1025.28		1018	2172.63	1025.28		1018	102.328	113.506		1018	102.328	113.506
							1019	118.125	253.254		1019	118.125	253.254		1019	287.989	264.802		1019	287.989	264.802		1019	1903.12	717.679		1019	1903.12	717.679		1019	0	105.397		1019	0	105.397
							1020	61.7269	191.495		1020	61.7269	191.495		1020	265.677	240.08		1020	265.677	240.08		1020	2188.25	1041.77		1020	2188.25	1041.77		1020	0	444.098		1020	0	444.098
							1021	140.356	295.169		1021	140.356	295.169		1021	226.107	186.897		1021	226.107	186.897		1021	2230.57	1079.08		1021	2230.57	1079.08		1021	0	118.135		1021	0	118.135
							1022	32.2695	97.5979		1022	32.2695	97.5979		1022	453.472	147.366		1022	453.472	147.366		1022	2222.9	1072.37		1022	2222.9	1072.37		1022	0	0		1022	0	0
							1023	77.3599	206.277		1023	77.3599	206.277		1023	463.195	140.753		1023	463.195	140.753		1023	1687.4	490.319		1023	1687.4	490.319		1023	3169.77	1015.74		1023	3169.77	1015.74
							1024	147.892	280.274		1024	147.892	280.274		1024	694.548	95.092		1024	694.548	95.092		1024	1743.03	547.291		1024	1743.03	547.291		1024	374.069	735.416		1024	374.069	735.416
							1025	70.6303	190.372		1025	70.6303	190.372		1025	227.221	187.631		1025	227.221	187.631		1025	1923.55	734.295		1025	1923.55	734.295		1025	0	193.324		1025	0	193.324
							1026	99.0976	206.829		1026	99.0976	206.829		1026	350.711	264.993		1026	350.711	264.993		1026	2261.67	1109.83		1026	2261.67	1109.83		1026	487.973	355.28		1026	487.973	355.28
							1027	90.7257	166.267		1027	90.7257	166.267		1027	298.976	275.975		1027	298.976	275.975		1027	2225.74	1059.1		1027	2225.74	1059.1		1027	289.123	11.5638		1027	289.123	11.5638
							1028	147.685	291.828		1028	147.685	291.828		1028	388.595	227.802		1028	388.595	227.802		1028	2273.8	1121.2		1028	2273.8	1121.2		1028	14.4248	91.9324		1028	14.4248	91.9324
							1029	107.646	338.26		1029	107.646	338.26		1029	407.334	203.179		1029	407.334	203.179		1029	2234.68	1050.03		1029	2234.68	1050.03		1029	234.167	46.2667		1029	234.167	46.2667
							1030	135.183	311.159		1030	135.183	311.159		1030	465.087	154.289		1030	465.087	154.289		1030	1973.19	780.03		1030	1973.19	780.03		1030	1235.21	401.258		1030	1235.21	401.258
							1031	92.0202	125.166		1031	92.0202	125.166		1031	283.263	257.818		1031	283.263	257.818		1031	2252.72	1070.44		1031	2252.72	1070.44		1031	0	0		1031	0	0
							1032	109.496	200.533		1032	109.496	200.533		1032	321.794	299.558		1032	321.794	299.558		1032	2255.02	1069.86		1032	2255.02	1069.86		1032	2113.72	1300.44		1032	2113.72	1300.44
							1033	65.9077	165.855		1033	65.9077	165.855		1033	360.329	270.114		1033	360.329	270.114		1033	2336.27	1182.83		1033	2336.27	1182.83		1033	331.792	0		1033	331.792	0
							1034	133.226	363.343		1034	133.226	363.343		1034	368.111	263.911		1034	368.111	263.911		1034	2055.32	860.539		1034	2055.32	860.539		1034	740.818	301.943		1034	740.818	301.943
							1035	61.5616	102.226		1035	61.5616	102.226		1035	414.719	207.44		1035	414.719	207.44		1035	2058.26	863.02		1035	2058.26	863.02		1035	214.585	66.1716		1035	214.585	66.1716
							1036	166.468	336.537		1036	166.468	336.537		1036	220.496	189.788		1036	220.496	189.788		1036	1721.47	524.77		1036	1721.47	524.77		1036	795.74	64.4736		1036	795.74	64.4736
							1037	41.9632	120.093		1037	41.9632	120.093		1037	358.44	279.238		1037	358.44	279.238		1037	2018.85	821.309		1037	2018.85	821.309		1037	1304.28	2276.81		1037	1304.28	2276.81
							1038	41.5751	206.718		1038	41.5751	206.718		1038	424.922	195.778		1038	424.922	195.778		1038	1781.6	587.927		1038	1781.6	587.927		1038	3616.53	1458.93		1038	3616.53	1458.93
							1039	36.1493	95.15		1039	36.1493	95.15		1039	402.751	225.004		1039	402.751	225.004		1039	1934.03	736.897		1039	1934.03	736.897		1039	380.249	486.556		1039	380.249	486.556
							1040	48.7407	60.1798		1040	48.7407	60.1798		1040	273.736	243.143		1040	273.736	243.143		1040	2049.56	851.621		1040	2049.56	851.621		1040	693.763	0		1040	693.763	0
							1041	131.513	305.923		1041	131.513	305.923		1041	245.685	205.533		1041	245.685	205.533		1041	1612.67	467.184		1041	1612.67	467.184		1041	62.376	128.798		1041	62.376	128.798
							1042	133.221	321.918		1042	133.221	321.918		1042	195.312	186.853		1042	195.312	186.853		1042	2202.78	1005.42		1042	2202.78	1005.42		1042	115.148	21.7919		1042	115.148	21.7919
							1043	55.5703	288.922		1043	55.5703	288.922		1043	367.38	274.632		1043	367.38	274.632		1043	2319.84	1121.29		1043	2319.84	1121.29		1043	62.8444	111.973		1043	62.8444	111.973
							1044	61.1999	342.153		1044	61.1999	342.153		1044	217.184	195.169		1044	217.184	195.169		1044	1712.66	571.826		1044	1712.66	571.826		1044	1689.31	202.594		1044	1689.31	202.594
							1045	37.4327	294.911		1045	37.4327	294.911		1045	296.287	270.519		1045	296.287	270.519		1045	1719.67	578.53		1045	1719.67	578.53		1045	127.859	142.469		1045	127.859	142.469
							1046	9.3162	215.176		1046	9.3162	215.176		1046	431.371	201.594		1046	431.371	201.594		1046	1745.3	602.628		1046	1745.3	602.628		1046	413.113	0		1046	413.113	0
							1047	2.0032	222.538		1047	2.0032	222.538		1047	240.251	198.994		1047	240.251	198.994		1047	1718.63	582.987		1047	1718.63	582.987		1047	11.4706	2220.33		1047	11.4706	2220.33
							1048	32.8407	196.59		1048	32.8407	196.59		1048	206.065	194.01		1048	206.065	194.01		1048	2006.89	825.739		1048	2006.89	825.739		1048	0	0		1048	0	0
							1049	21.8348	208.992		1049	21.8348	208.992		1049	417.917	219.253		1049	417.917	219.253		1049	2341.9	1145.16		1049	2341.9	1145.16		1049	6.2248	0		1049	6.2248	0
							1050	25.0836	212.241		1050	25.0836	212.241		1050	389.494	255.959		1050	389.494	255.959		1050	2133	950.111		1050	2133	950.111		1050	0	126.072		1050	0	126.072
							1051	6.5557	257.772		1051	6.5557	257.772		1051	495.061	159.857		1051	495.061	159.857		1051	2328.65	1135.37		1051	2328.65	1135.37		1051	0	115.496		1051	0	115.496
							1052	78.335	95.0244		1052	78.335	95.0244		1052	232.173	200.711		1052	232.173	200.711		1052	2173.6	997.163		1052	2173.6	997.163		1052	2840.96	475.832		1052	2840.96	475.832
							1053	18.2121	256.197		1053	18.2121	256.197		1053	238.12	204.601		1053	238.12	204.601		1053	2403.22	1211.54		1053	2403.22	1211.54		1053	37.9841	224.002		1053	37.9841	224.002
							1054	45.1524	146.055		1054	45.1524	146.055		1054	242.023	203.609		1054	242.023	203.609		1054	1979.66	832.556		1054	1979.66	832.556		1054	0	0		1054	0	0
							1055	52.0665	391.95		1055	52.0665	391.95		1055	207.686	197.644		1055	207.686	197.644		1055	2203.05	1026.29		1055	2203.05	1026.29		1055	0	189.404		1055	0	189.404
							1056	10.9677	274.758		1056	10.9677	274.758		1056	266.213	227.299		1056	266.213	227.299		1056	2166.44	997.157		1056	2166.44	997.157		1056	1926.74	687.84		1056	1926.74	687.84
							1057	38.1142	254.644		1057	38.1142	254.644		1057	363.888	292.107		1057	363.888	292.107		1057	2077.4	920.383		1057	2077.4	920.383		1057	0	0		1057	0	0
							1058	30.6471	141.925		1058	30.6471	141.925		1058	252.143	211.323		1058	252.143	211.323		1058	2099.58	939.443		1058	2099.58	939.443		1058	3198.37	947.5		1058	3198.37	947.5
							1059	26.1526	291.678		1059	26.1526	291.678		1059	342.05	319.674		1059	342.05	319.674		1059	2198.8	1026.39		1059	2198.8	1026.39		1059	230.456	64.179		1059	230.456	64.179
							1060	19.2348	312.57		1060	19.2348	312.57		1060	491.632	164.172		1060	491.632	164.172		1060	2089.39	931.859		1060	2089.39	931.859		1060	0	93.3534		1060	0	93.3534
							1061	14.7876	306.416		1061	14.7876	306.416		1061	223.834	204.314		1061	223.834	204.314		1061	2067.73	914.295		1061	2067.73	914.295		1061	132.999	461.583		1061	132.999	461.583
							1062	109.887	436.445		1062	109.887	436.445		1062	431.84	212.245		1062	431.84	212.245		1062	2027.56	882.883		1062	2027.56	882.883		1062	613.21	872.795		1062	613.21	872.795
							1063	34.1103	385.32		1063	34.1103	385.32		1063	300.86	274.604		1063	300.86	274.604		1063	2182.83	1014.64		1063	2182.83	1014.64		1063	0	0		1063	0	0
							1064	41.2525	395.003		1064	41.2525	395.003		1064	266.32	226.477		1064	266.32	226.477		1064	2263.69	1090.34		1064	2263.69	1090.34		1064	0	254.405		1064	0	254.405
							1065	37.9037	395.987		1065	37.9037	395.987		1065	321.688	297.096		1065	321.688	297.096		1065	2206.17	1040.74		1065	2206.17	1040.74		1065	0	0		1065	0	0
							1066	48.1585	405.472		1066	48.1585	405.472		1066	242.309	210.529		1066	242.309	210.529		1066	2488.19	1300.84		1066	2488.19	1300.84		1066	446.358	329.214		1066	446.358	329.214
							1067	243.228	585.61		1067	243.228	585.61		1067	304.176	277.618		1067	304.176	277.618		1067	2158.82	1004.2		1067	2158.82	1004.2		1067	244.825	0		1067	244.825	0
							1068	35.943	348.821		1068	35.943	348.821		1068	336.327	312.766		1068	336.327	312.766		1068	2243.09	1076.51		1068	2243.09	1076.51		1068	0	0		1068	0	0
							1069	36.4735	352.017		1069	36.4735	352.017		1069	373.477	294.473		1069	373.477	294.473		1069	2524.08	1335.92		1069	2524.08	1335.92		1069	624.883	827.17		1069	624.883	827.17
							1070	64.9248	218.787		1070	64.9248	218.787		1070	299.797	270.546		1070	299.797	270.546		1070	2257.56	1098.33		1070	2257.56	1098.33		1070	306.691	0		1070	306.691	0
							1071	154.008	516.835		1071	154.008	516.835		1071	465.715	196.373		1071	465.715	196.373		1071	2463.22	1289.35		1071	2463.22	1289.35		1071	436.343	119.217		1071	436.343	119.217
							1072	64.5067	425.363		1072	64.5067	425.363		1072	405.542	261.471		1072	405.542	261.471		1072	2618.92	1436.85		1072	2618.92	1436.85		1072	0	361.437		1072	0	361.437
							1073	79.5781	418.238		1073	79.5781	418.238		1073	265.585	224.502		1073	265.585	224.502		1073	2481.12	1310.94		1073	2481.12	1310.94		1073	337.426	28.6045		1073	337.426	28.6045
							1074	99.8142	445.926		1074	99.8142	445.926		1074	360.046	320.777		1074	360.046	320.777		1074	2463.15	1294.6		1074	2463.15	1294.6		1074	0	5.8394		1074	0	5.8394
							1075	171.442	550.275		1075	171.442	550.275		1075	376.067	301.587		1075	376.067	301.587		1075	2663.67	1483.31		1075	2663.67	1483.31		1075	335.349	0		1075	335.349	0
							1076	76.9801	482.921		1076	76.9801	482.921		1076	284.906	245.73		1076	284.906	245.73		1076	2129.61	1029.93		1076	2129.61	1029.93		1076	114.21	473.463		1076	114.21	473.463
							1077	204.115	579.212		1077	204.115	579.212		1077	364.688	316.123		1077	364.688	316.123		1077	2518.27	1360.93		1077	2518.27	1360.93		1077	1181.45	648.695		1077	1181.45	648.695
							1078	304.277	681.455		1078	304.277	681.455		1078	303.169	266.892		1078	303.169	266.892		1078	2106.82	1041.76		1078	2106.82	1041.76		1078	260.478	40.313		1078	260.478	40.313
							1079	117.866	549.365		1079	117.866	549.365		1079	548.763	159.285		1079	548.763	159.285		1079	2522.87	1368.99		1079	2522.87	1368.99		1079	212.236	55.1112		1079	212.236	55.1112
							1080	26.2389	531.682		1080	26.2389	531.682		1080	354.457	331.3		1080	354.457	331.3		1080	2513.84	1365.56		1080	2513.84	1365.56		1080	0	0		1080	0	0
							1081	268.524	639.773		1081	268.524	639.773		1081	293.724	255.219		1081	293.724	255.219		1081	2258.53	1182.82		1081	2258.53	1182.82		1081	690.583	0		1081	690.583	0
							1082	3.8649	431.66		1082	3.8649	431.66		1082	241.375	224.113		1082	241.375	224.113		1082	1201.03	249.966		1082	1201.03	249.966		1082	645.219	318.93		1082	645.219	318.93
							1083	10.9187	724.549		1083	10.9187	724.549		1083	419.337	260.562		1083	419.337	260.562		1083	1227.39	277.536		1083	1227.39	277.536		1083	1.0098	164.003		1083	1.0098	164.003
							1084	6.5705	749.904		1084	6.5705	749.904		1084	291.634	252.669		1084	291.634	252.669		1084	1172.07	235.505		1084	1172.07	235.505		1084	294.365	404.355		1084	294.365	404.355
							1085	5.5743	879.313		1085	5.5743	879.313		1085	501.374	190.039		1085	501.374	190.039		1085	1222.76	278.746		1085	1222.76	278.746		1085	202.314	0		1085	202.314	0
							1086	21.2342	446.907		1086	21.2342	446.907		1086	463.155	220.544		1086	463.155	220.544		1086	1269.6	320.29		1086	1269.6	320.29		1086	290.169	377.45		1086	290.169	377.45
							1087	2.5384	540.316		1087	2.5384	540.316		1087	484.541	204.005		1087	484.541	204.005		1087	1305.46	361.682		1087	1305.46	361.682		1087	937.182	254.719		1087	937.182	254.719
							1088	61.3835	717.401		1088	61.3835	717.401		1088	353.689	329.725		1088	353.689	329.725		1088	1556.98	532.371		1088	1556.98	532.371		1088	742.051	68.2649		1088	742.051	68.2649
							1089	83.269	400.635		1089	83.269	400.635		1089	258.747	233.089		1089	258.747	233.089		1089	1318.92	429.724		1089	1318.92	429.724		1089	91.9895	104.842		1089	91.9895	104.842
							1090	3.9782	809.408		1090	3.9782	809.408		1090	279.394	238.462		1090	279.394	238.462		1090	1315.35	427.475		1090	1315.35	427.475		1090	1326.95	4017.24		1090	1326.95	4017.24
							1091	10.3963	815.992		1091	10.3963	815.992		1091	244.413	228.866		1091	244.413	228.866		1091	1367.44	458.855		1091	1367.44	458.855		1091	351.238	0		1091	351.238	0
							1092	86.4736	682.162		1092	86.4736	682.162		1092	261.946	231.51		1092	261.946	231.51		1092	1395.82	490.787		1092	1395.82	490.787		1092	796.245	221.958		1092	796.245	221.958
							1093	93.8078	686.242		1093	93.8078	686.242		1093	415.226	272.789		1093	415.226	272.789		1093	1393.15	492.793		1093	1393.15	492.793		1093	126.648	258.354		1093	126.648	258.354
							1094	11.4216	860.455		1094	11.4216	860.455		1094	357.124	332.903		1094	357.124	332.903		1094	1488.93	595.495		1094	1488.93	595.495		1094	272.817	0		1094	272.817	0
							1095	140.592	532.054		1095	140.592	532.054		1095	560.354	171.813		1095	560.354	171.813		1095	1681.52	3003.27		1095	1681.52	3003.27		1095	0	34.5039		1095	0	34.5039
							1096	221.235	475.974		1096	221.235	475.974		1096	364.242	340.451		1096	364.242	340.451		1096	1799.59	3116.96		1096	1799.59	3116.96		1096	0	0		1096	0	0
							1097	226.965	584.164		1097	226.965	584.164		1097	400.429	296.911		1097	400.429	296.911		1097	1748.77	3070.58		1097	1748.77	3070.58		1097	569.158	0		1097	569.158	0
							1098	28.5318	1174.34		1098	28.5318	1174.34		1098	420.076	276.948		1098	420.076	276.948		1098	1733.55	3055.44		1098	1733.55	3055.44		1098	108.449	283.227		1098	108.449	283.227
							1099	238.835	613.971		1099	238.835	613.971		1099	475.022	226.022		1099	475.022	226.022		1099	1751.07	3072.98		1099	1751.07	3072.98		1099	497.666	53.7032		1099	497.666	53.7032
							1100	261.867	614.44		1100	261.867	614.44		1100	323.01	288.203		1100	323.01	288.203		1100	1800.33	3121.31		1100	1800.33	3121.31		1100	117.529	183.533		1100	117.529	183.533
							1101	232.92	653.511		1101	232.92	653.511		1101	329.164	300.715		1101	329.164	300.715		1101	1763.84	3085.75		1101	1763.84	3085.75		1101	82.8333	249.296		1101	82.8333	249.296
							1102	261.203	603.715		1102	261.203	603.715		1102	410.37	292.853		1102	410.37	292.853		1102	1791.28	3113.13		1102	1791.28	3113.13		1102	3599.51	1498.18		1102	3599.51	1498.18
							1103	23.9793	1190.93		1103	23.9793	1190.93		1103	264.886	240.613		1103	264.886	240.613		1103	1806.4	3128		1103	1806.4	3128		1103	693.616	2.1726		1103	693.616	2.1726
							1104	250.54	686.399		1104	250.54	686.399		1104	550.977	186.471		1104	550.977	186.471		1104	1795.79	3116.53		1104	1795.79	3116.53		1104	90.4192	5.0926		1104	90.4192	5.0926
							1105	31.9397	906.222		1105	31.9397	906.222		1105	474.544	235.46		1105	474.544	235.46		1105	1837.99	3159.89		1105	1837.99	3159.89		1105	0	167.47		1105	0	167.47
							1106	128.497	801.374		1106	128.497	801.374		1106	304.542	264.935		1106	304.542	264.935		1106	1475.55	2743.37		1106	1475.55	2743.37		1106	0	0		1106	0	0
							1107	172.567	764.696		1107	172.567	764.696		1107	273.824	245.039		1107	273.824	245.039		1107	1486.31	2753.4		1107	1486.31	2753.4		1107	0	334.113		1107	0	334.113
							1108	50.9309	1217.7		1108	50.9309	1217.7		1108	313.812	275.092		1108	313.812	275.092		1108	1486.73	2749.36		1108	1486.73	2749.36		1108	570.556	0		1108	570.556	0
							1109	48.7895	914.476		1109	48.7895	914.476		1109	341.67	315.189		1109	341.67	315.189		1109	1492.56	2756.53		1109	1492.56	2756.53		1109	610.388	271.982		1109	610.388	271.982
							1110	51.2045	1295.37		1110	51.2045	1295.37		1110	561.194	186.469		1110	561.194	186.469		1110	1526.23	2827.55		1110	1526.23	2827.55		1110	0	0		1110	0	0
							1111	52.8682	1311.17		1111	52.8682	1311.17		1111	624.572	167.466		1111	624.572	167.466		1111	1540.46	2844.47		1111	1540.46	2844.47		1111	0	242.17		1111	0	242.17
							1112	81.5518	956.573		1112	81.5518	956.573		1112	416.724	297.98		1112	416.724	297.98		1112	1615.39	2935.21		1112	1615.39	2935.21		1112	1.8628	0		1112	1.8628	0
							1113	81.1267	983.602		1113	81.1267	983.602		1113	552.185	200.462		1113	552.185	200.462		1113	1546.9	2750.46		1113	1546.9	2750.46		1113	118.45	0		1113	118.45	0
							1114	77.7798	988.537		1114	77.7798	988.537		1114	253.125	244.371		1114	253.125	244.371		1114	1636.3	2956.85		1114	1636.3	2956.85		1114	66.1938	124.563		1114	66.1938	124.563
							1115	102.816	1252.32		1115	102.816	1252.32		1115	311.812	272.035		1115	311.812	272.035		1115	1550.48	2758.82		1115	1550.48	2758.82		1115	83.5741	206.459		1115	83.5741	206.459
							1116	312.747	655.585		1116	312.747	655.585		1116	320.677	282.005		1116	320.677	282.005		1116	1545.14	2816.09		1116	1545.14	2816.09		1116	187.88	108.585		1116	187.88	108.585
							1117	112.385	1261.54		1117	112.385	1261.54		1117	375.151	350.829		1117	375.151	350.829		1117	1654.19	2974.57		1117	1654.19	2974.57		1117	0	172.973		1117	0	172.973
							1118	107.856	1235.79		1118	107.856	1235.79		1118	396.909	329.979		1118	396.909	329.979		1118	1553.65	2810.92		1118	1553.65	2810.92		1118	0	0		1118	0	0
							1119	71.9414	1325.15		1119	71.9414	1325.15		1119	266.143	251.21		1119	266.143	251.21		1119	1605.37	2905.67		1119	1605.37	2905.67		1119	0	439.278		1119	0	439.278
							1120	344.523	701.739		1120	344.523	701.739		1120	351.125	324.715		1120	351.125	324.715		1120	1717.63	3037.46		1120	1717.63	3037.46		1120	2359.01	1477.48		1120	2359.01	1477.48
							1121	108.975	1001.13		1121	108.975	1001.13		1121	460.569	263.386		1121	460.569	263.386		1121	1630.85	2871.02		1121	1630.85	2871.02		1121	13.1826	0		1121	13.1826	0
							1122	155.258	979.235		1122	155.258	979.235		1122	616.047	183.256		1122	616.047	183.256		1122	1637.86	2870.54		1122	1637.86	2870.54		1122	86.1752	6.1799		1122	86.1752	6.1799
							1123	154.077	991.651		1123	154.077	991.651		1123	273.956	255.959		1123	273.956	255.959		1123	1648.46	2881.4		1123	1648.46	2881.4		1123	734.191	689.141		1123	734.191	689.141
							1124	72.8844	1398.62		1124	72.8844	1398.62		1124	559.276	196.401		1124	559.276	196.401		1124	1708.67	2942.83		1124	1708.67	2942.83		1124	0	148.155		1124	0	148.155
							1125	163.447	1218.3		1125	163.447	1218.3		1125	373.966	349.241		1125	373.966	349.241		1125	1717.59	2963.49		1125	1717.59	2963.49		1125	360.022	38.2012		1125	360.022	38.2012
							1126	325.191	791.675		1126	325.191	791.675		1126	286.376	258.33		1126	286.376	258.33		1126	1754.86	3048.44		1126	1754.86	3048.44		1126	2686.1	698.045		1126	2686.1	698.045
							1127	222.275	968.012		1127	222.275	968.012		1127	293.835	259.696		1127	293.835	259.696		1127	1786.49	3089.55		1127	1786.49	3089.55		1127	495.187	98.5115		1127	495.187	98.5115
							1128	201.475	1039.34		1128	201.475	1039.34		1128	306.534	265.622		1128	306.534	265.622		1128	1796.33	3099.1		1128	1796.33	3099.1		1128	629.839	17.0529		1128	629.839	17.0529
							1129	271.516	909.021		1129	271.516	909.021		1129	307.809	266.74		1129	307.809	266.74		1129	1799.88	3100.62		1129	1799.88	3100.62		1129	238.634	340.372		1129	238.634	340.372
							1130	209.833	1151.05		1130	209.833	1151.05		1130	342.746	305.288		1130	342.746	305.288		1130	1802.21	3101.83		1130	1802.21	3101.83		1130	560.39	0		1130	560.39	0
							1131	310.415	887.317		1131	310.415	887.317		1131	537.817	215.979		1131	537.817	215.979		1131	1787.2	3060.42		1131	1787.2	3060.42		1131	386.159	241.19		1131	386.159	241.19
							1132	163.035	1384.05		1132	163.035	1384.05		1132	270.29	259.105		1132	270.29	259.105		1132	1863.38	3177.09		1132	1863.38	3177.09		1132	0	0		1132	0	0
							1133	262.558	950.783		1133	262.558	950.783		1133	294.92	266.78		1133	294.92	266.78		1133	1865.96	3179.2		1133	1865.96	3179.2		1133	0	51.0276		1133	0	51.0276
							1134	246.064	1040.94		1134	246.064	1040.94		1134	385.911	361.122		1134	385.911	361.122		1134	1819.54	3025.42		1134	1819.54	3025.42		1134	1327.6	0		1134	1327.6	0
							1135	229.541	1102.57		1135	229.541	1102.57		1135	268.927	261.621		1135	268.927	261.621		1135	1891.35	3199.07		1135	1891.35	3199.07		1135	589.92	251.766		1135	589.92	251.766
							1136	239.914	1098.48		1136	239.914	1098.48		1136	414.175	332.285		1136	414.175	332.285		1136	1902.07	3210.03		1136	1902.07	3210.03		1136	0	0		1136	0	0
							1137	359.636	733.106		1137	359.636	733.106		1137	572.399	206.895		1137	572.399	206.895		1137	1909.45	3217.7		1137	1909.45	3217.7		1137	3620.33	1445.01		1137	3620.33	1445.01
							1138	265.619	1153.45		1138	265.619	1153.45		1138	316.886	275.783		1138	316.886	275.783		1138	1908.46	3186.04		1138	1908.46	3186.04		1138	2868.61	647.358		1138	2868.61	647.358
							1139	268.105	1147.31		1139	268.105	1147.31		1139	503.118	247.477		1139	503.118	247.477		1139	1916.45	3182		1139	1916.45	3182		1139	250.039	147.803		1139	250.039	147.803
							1140	271.258	1161.69		1140	271.258	1161.69		1140	349.854	311.917		1140	349.854	311.917		1140	1922.55	3194.59		1140	1922.55	3194.59		1140	0	917.761		1140	0	917.761
							1141	278.32	1146.74		1141	278.32	1146.74		1141	510.48	244.182		1141	510.48	244.182		1141	1932.03	3204		1141	1932.03	3204		1141	5.8275	0		1141	5.8275	0
							1142	287.135	1138.18		1142	287.135	1138.18		1142	554.692	219.367		1142	554.692	219.367		1142	1935.92	3194.37		1142	1935.92	3194.37		1142	0	320.805		1142	0	320.805
							1143	288.23	1150.28		1143	288.23	1150.28		1143	294.265	273.058		1143	294.265	273.058		1143	1943.98	3201.15		1143	1943.98	3201.15		1143	97.9104	284.538		1143	97.9104	284.538
							1144	294.427	1174.5		1144	294.427	1174.5		1144	408.346	359.668		1144	408.346	359.668		1144	1947.37	3201.63		1144	1947.37	3201.63		1144	169.061	13.9977		1144	169.061	13.9977
							1145	319.214	1053.94		1145	319.214	1053.94		1145	479.357	275.923		1145	479.357	275.923		1145	1968.33	3220.76		1145	1968.33	3220.76		1145	504.27	29.272		1145	504.27	29.272
							1146	296.239	1170.85		1146	296.239	1170.85		1146	382.745	356.82		1146	382.745	356.82		1146	1982.14	3233.88		1146	1982.14	3233.88		1146	1126.4	574.427		1146	1126.4	574.427
							1147	321.233	1061.4		1147	321.233	1061.4		1147	566.252	221.617		1147	566.252	221.617		1147	2099.26	3322.95		1147	2099.26	3322.95		1147	257.574	812.631		1147	257.574	812.631
							1148	300.172	1168.03		1148	300.172	1168.03		1148	387.972	362.187		1148	387.972	362.187		1148	2108.46	3328.87		1148	2108.46	3328.87		1148	299.575	374.382		1148	299.575	374.382
							1149	310.473	1175.57		1149	310.473	1175.57		1149	297.633	280.816		1149	297.633	280.816		1149	2110.2	3332.77		1149	2110.2	3332.77		1149	0	0		1149	0	0
							1150	327.167	1136.84		1150	327.167	1136.84		1150	317.128	284.521		1150	317.128	284.521		1150	2143.81	3342.17		1150	2143.81	3342.17		1150	0	161.004		1150	0	161.004
							1151	207.784	1500.8		1151	207.784	1500.8		1151	616.574	210.533		1151	616.574	210.533		1151	2149.74	3346.65		1151	2149.74	3346.65		1151	20.2845	0		1151	20.2845	0
							1152	323.643	1146.27		1152	323.643	1146.27		1152	611.368	208.758		1152	611.368	208.758		1152	1838.57	2776.22		1152	1838.57	2776.22		1152	0	371.798		1152	0	371.798
							1153	326.198	1175.46		1153	326.198	1175.46		1153	437.342	336.914		1153	437.342	336.914		1153	1852.13	2783.62		1153	1852.13	2783.62		1153	0	469.664		1153	0	469.664
							1154	328.211	1159.23		1154	328.211	1159.23		1154	366.964	328.301		1154	366.964	328.301		1154	1822.73	2818.38		1154	1822.73	2818.38		1154	405.233	288.695		1154	405.233	288.695
							1155	328.909	1172.54		1155	328.909	1172.54		1155	359.248	320.065		1155	359.248	320.065		1155	1974.23	2860.82		1155	1974.23	2860.82		1155	276.795	387.361		1155	276.795	387.361
							1156	453.045	829.639		1156	453.045	829.639		1156	434.126	351.843		1156	434.126	351.843		1156	2036.4	2910.81		1156	2036.4	2910.81		1156	0	228.1		1156	0	228.1
							1157	336.586	1182.8		1157	336.586	1182.8		1157	416.046	379.531		1157	416.046	379.531		1157	1908.47	2945.32		1157	1908.47	2945.32		1157	414.504	0		1157	414.504	0
							1158	375.766	1037.11		1158	375.766	1037.11		1158	440.207	351.202		1158	440.207	351.202		1158	2033.22	2975.41		1158	2033.22	2975.41		1158	3417.15	1130.87		1158	3417.15	1130.87
							1159	341.597	1190.43		1159	341.597	1190.43		1159	918.678	0		1159	918.678	0		1159	2136.33	2981.15		1159	2136.33	2981.15		1159	519.782	79.5972		1159	519.782	79.5972
							1160	381.745	1035.67		1160	381.745	1035.67		1160	1220.14	0		1160	1220.14	0		1160	2041.65	2994.44		1160	2041.65	2994.44		1160	271.783	90.9344		1160	271.783	90.9344
							1161	321.054	1380.88		1161	321.054	1380.88		1161	771.369	0		1161	771.369	0		1161	2068.97	2997.27		1161	2068.97	2997.27		1161	0	263.517		1161	0	263.517
							1162	499.898	878.656		1162	499.898	878.656		1162	1029.78	0		1162	1029.78	0		1162	2068.28	2999.96		1162	2068.28	2999.96		1162	243.073	0		1162	243.073	0
							1163	338.273	1395.16		1163	338.273	1395.16		1163	787.86	29.1417		1163	787.86	29.1417		1163	1992.36	3026.88		1163	1992.36	3026.88		1163	0	425.793		1163	0	425.793
							1164	384.375	1177.86		1164	384.375	1177.86		1164	763.21	0		1164	763.21	0		1164	2106.03	3072.05		1164	2106.03	3072.05		1164	0	14.6039		1164	0	14.6039
							1165	389.526	1155.24		1165	389.526	1155.24		1165	747.55	64.8555		1165	747.55	64.8555		1165	2156.29	3072.32		1165	2156.29	3072.32		1165	600.713	0		1165	600.713	0
							1166	383.292	1182.81		1166	383.292	1182.81		1166	722.49	0		1166	722.49	0		1166	2113.2	3084.08		1166	2113.2	3084.08		1166	459.344	9.9023		1166	459.344	9.9023
							1167	385.393	1188.8		1167	385.393	1188.8		1167	834.125	0		1167	834.125	0		1167	2078.85	3114.73		1167	2078.85	3114.73		1167	1180.58	0		1167	1180.58	0
							1168	415.357	1093.46		1168	415.357	1093.46		1168	756.294	0		1168	756.294	0		1168	2187.5	3147.23		1168	2187.5	3147.23		1168	126.903	0		1168	126.903	0
							1169	390.153	1346.3		1169	390.153	1346.3		1169	734.405	0		1169	734.405	0		1169	2193.79	3152.38		1169	2193.79	3152.38		1169	3000.71	886.472		1169	3000.71	886.472
							1170	395.947	1193.74		1170	395.947	1193.74		1170	493.725	0		1170	493.725	0		1170	2273.74	3165.06		1170	2273.74	3165.06		1170	22.7174	21.3328		1170	22.7174	21.3328
							1171	398.438	1188.98		1171	398.438	1188.98		1171	1279.52	210.647		1171	1279.52	210.647		1171	2127.43	3178.48		1171	2127.43	3178.48		1171	0	0		1171	0	0
							1172	437.276	1089.13		1172	437.276	1089.13		1172	1248.12	172.364		1172	1248.12	172.364		1172	2249.32	3164.16		1172	2249.32	3164.16		1172	0	0		1172	0	0
							1173	182.701	1586.71		1173	182.701	1586.71		1173	1252	188.167		1173	1252	188.167		1173	2231.27	3216.52		1173	2231.27	3216.52		1173	2804.48	622.203		1173	2804.48	622.203
							1174	10.8116	1495.18		1174	10.8116	1495.18		1174	1241.88	199.39		1174	1241.88	199.39		1174	2244	3239.15		1174	2244	3239.15		1174	162.94	495.649		1174	162.94	495.649
							1175	21.1045	1530.3		1175	21.1045	1530.3		1175	1224.19	154.856		1175	1224.19	154.856		1175	2167.6	3284.79		1175	2167.6	3284.79		1175	843.633	395.654		1175	843.633	395.654
							1176	97.4963	1582.89		1176	97.4963	1582.89		1176	1162.49	50.2584		1176	1162.49	50.2584		1176	2142.49	3304.34		1176	2142.49	3304.34		1176	625.114	0		1176	625.114	0
							1177	30.746	1653.35		1177	30.746	1653.35		1177	1167.56	83.6981		1177	1167.56	83.6981		1177	2108.44	2699.03		1177	2108.44	2699.03		1177	1099.06	0		1177	1099.06	0
							1178	36.5436	1660.17		1178	36.5436	1660.17		1178	1165.51	153.757		1178	1165.51	153.757		1178	2070.93	2687.53		1178	2070.93	2687.53		1178	0	6.4291		1178	0	6.4291
							1179	26.2511	1671.95		1179	26.2511	1671.95		1179	1141.17	63.4223		1179	1141.17	63.4223		1179	2055.03	2700.59		1179	2055.03	2700.59		1179	1875.52	0		1179	1875.52	0
							1180	18.079	1680		1180	18.079	1680		1180	1128.47	47.1773		1180	1128.47	47.1773		1180	2156.46	2735.56		1180	2156.46	2735.56		1180	0	131.731		1180	0	131.731
							1181	14.2545	1685.56		1181	14.2545	1685.56		1181	1135.79	127.512		1181	1135.79	127.512		1181	2100.22	2716.77		1181	2100.22	2716.77		1181	87.5462	0		1181	87.5462	0
							1182	27.7393	1674.8		1182	27.7393	1674.8		1182	1084.64	51.9628		1182	1084.64	51.9628		1182	2079.27	2713.74		1182	2079.27	2713.74		1182	0	187.614		1182	0	187.614
							1183	3.8932	14.7243		1183	3.8932	14.7243		1183	1084.21	68.5847		1183	1084.21	68.5847		1183	2087.58	2723.85		1183	2087.58	2723.85		1183	780.465	226.466		1183	780.465	226.466
							1184	64.0688	159.406		1184	64.0688	159.406		1184	1072.35	0		1184	1072.35	0		1184	2210.73	2768.82		1184	2210.73	2768.82		1184	2303.35	1104.62		1184	2303.35	1104.62
							1185	61.5826	104.241		1185	61.5826	104.241		1185	1074.14	40.641		1185	1074.14	40.641		1185	2225.14	2776.28		1185	2225.14	2776.28		1185	1067.52	177.646		1185	1067.52	177.646
							1186	53.5252	107.859		1186	53.5252	107.859		1186	1080.38	58.3598		1186	1080.38	58.3598		1186	2263.59	2787.63		1186	2263.59	2787.63		1186	359.938	530.466		1186	359.938	530.466
							1187	51.9319	106.284		1187	51.9319	106.284		1187	1080.03	69.8507		1187	1080.03	69.8507		1187	2273.75	2786.65		1187	2273.75	2786.65		1187	105.231	0		1187	105.231	0
							1188	83.7953	135.582		1188	83.7953	135.582		1188	1070.34	60.572		1188	1070.34	60.572		1188	2133.59	2748.64		1188	2133.59	2748.64		1188	2065.95	124.206		1188	2065.95	124.206
							1189	13.7065	433.283		1189	13.7065	433.283		1189	1055.65	36.9566		1189	1055.65	36.9566		1189	2066.63	2727.8		1189	2066.63	2727.8		1189	0	149.421		1189	0	149.421
							1190	173.226	177.323		1190	173.226	177.323		1190	1034.38	88.3787		1190	1034.38	88.3787		1190	2167.34	2770.59		1190	2167.34	2770.59		1190	0	9.3223		1190	0	9.3223
							1191	121.517	424.822		1191	121.517	424.822		1191	819.354	4.9353		1191	819.354	4.9353		1191	2379.7	2723.47		1191	2379.7	2723.47		1191	70.7728	134.288		1191	70.7728	134.288
							1192	105.753	408.551		1192	105.753	408.551		1192	839.115	148.979		1192	839.115	148.979		1192	2180.31	2791.23		1192	2180.31	2791.23		1192	95.5094	0		1192	95.5094	0
							1193	113.736	417.372		1193	113.736	417.372		1193	796.673	182.05		1193	796.673	182.05		1193	2139.12	2781.46		1193	2139.12	2781.46		1193	0	150.087		1193	0	150.087
							1194	112.39	422.178		1194	112.39	422.178		1194	785.927	177.246		1194	785.927	177.246		1194	2394.32	2727.62		1194	2394.32	2727.62		1194	2653.96	940.444		1194	2653.96	940.444
							1195	130.314	436.269		1195	130.314	436.269		1195	778.263	169.954		1195	778.263	169.954		1195	2510.91	2603.62		1195	2510.91	2603.62		1195	478.452	334.85		1195	478.452	334.85
							1196	99.8524	412.56		1196	99.8524	412.56		1196	280.464	640.554		1196	280.464	640.554		1196	2294.17	2857.59		1196	2294.17	2857.59		1196	0	0		1196	0	0
							1197	95.1228	413.115		1197	95.1228	413.115		1197	309.741	661.43		1197	309.741	661.43		1197	2320.64	2871.59		1197	2320.64	2871.59		1197	480.815	12.0622		1197	480.815	12.0622
							1198	8.0817	354.954		1198	8.0817	354.954		1198	300.658	652.784		1198	300.658	652.784		1198	2388.19	2812.31		1198	2388.19	2812.31		1198	3217.44	940.096		1198	3217.44	940.096
							1199	101.769	420.703		1199	101.769	420.703		1199	289.724	642.172		1199	289.724	642.172		1199	2354.96	2846.78		1199	2354.96	2846.78		1199	0	0		1199	0	0
							1200	114.487	432.463		1200	114.487	432.463		1200	289.249	632.016		1200	289.249	632.016		1200	2300.42	2897.12		1200	2300.42	2897.12		1200	668.7	618.552		1200	668.7	618.552
							1201	92.149	420.534		1201	92.149	420.534		1201	92.0298	360.091		1201	92.0298	360.091		1201	2304.41	2905.32		1201	2304.41	2905.32		1201	998.277	538.911		1201	998.277	538.911
							1202	83.8098	414.994		1202	83.8098	414.994		1202	101.494	343.998		1202	101.494	343.998		1202	2429.47	2878.95		1202	2429.47	2878.95		1202	2203.44	1255.56		1202	2203.44	1255.56
							1203	105.293	429.689		1203	105.293	429.689		1203	388.708	618.981		1203	388.708	618.981		1203	2481.33	2811.79		1203	2481.33	2811.79		1203	0	658.142		1203	0	658.142
							1204	83.616	420.012		1204	83.616	420.012		1204	313.381	538.993		1204	313.381	538.993		1204	2504.41	2802.82		1204	2504.41	2802.82		1204	93.4255	225.475		1204	93.4255	225.475
							1205	13.4194	366.228		1205	13.4194	366.228		1205	213.961	434.598		1205	213.961	434.598		1205	2446.57	2892.14		1205	2446.57	2892.14		1205	460.999	15.1955		1205	460.999	15.1955
							1206	31.0834	334.815		1206	31.0834	334.815		1206	386.303	606.01		1206	386.303	606.01		1206	2320.21	2964.11		1206	2320.21	2964.11		1206	0	0		1206	0	0
							1207	31.4223	340.388		1207	31.4223	340.388		1207	312.889	532.357		1207	312.889	532.357		1207	2519.25	2816.81		1207	2519.25	2816.81		1207	132.674	448.028		1207	132.674	448.028
							1208	21.7924	672.78		1208	21.7924	672.78		1208	340.585	567.238		1208	340.585	567.238		1208	2349.55	2987.78		1208	2349.55	2987.78		1208	0	60.8496		1208	0	60.8496
							1209	158.858	403.027		1209	158.858	403.027		1209	395.573	614.915		1209	395.573	614.915		1209	2369.32	2995.98		1209	2369.32	2995.98		1209	873.246	522.252		1209	873.246	522.252
							1210	220.645	222.812		1210	220.645	222.812		1210	401.343	618.642		1210	401.343	618.642		1210	2332.52	2986.76		1210	2332.52	2986.76		1210	190.37	187.721		1210	190.37	187.721
							1211	222.705	228.619		1211	222.705	228.619		1211	341.203	566.63		1211	341.203	566.63		1211	2331.12	2988.55		1211	2331.12	2988.55		1211	236.266	226.309		1211	236.266	226.309
							1212	24.1427	687.468		1212	24.1427	687.468		1212	400.475	608.232		1212	400.475	608.232		1212	2326.04	2989.04		1212	2326.04	2989.04		1212	0	495.203		1212	0	495.203
							1213	24.9882	693.648		1213	24.9882	693.648		1213	322.876	548.43		1213	322.876	548.43		1213	2477.21	2903.13		1213	2477.21	2903.13		1213	0	177.675		1213	0	177.675
							1214	98.7869	655.872		1214	98.7869	655.872		1214	313.959	540.244		1214	313.959	540.244		1214	2369.73	3006.17		1214	2369.73	3006.17		1214	0	0		1214	0	0
							1215	152.898	282.218		1215	152.898	282.218		1215	335.796	533.491		1215	335.796	533.491		1215	2538.52	2828.77		1215	2538.52	2828.77		1215	375.741	0		1215	375.741	0
							1216	118.019	423.058		1216	118.019	423.058		1216	380.445	572.778		1216	380.445	572.778		1216	2487.03	2897.56		1216	2487.03	2897.56		1216	206.455	76.2947		1216	206.455	76.2947
							1217	55.6735	560.623		1217	55.6735	560.623		1217	386.974	564.275		1217	386.974	564.275		1217	2337.26	2997.81		1217	2337.26	2997.81		1217	0	339.747		1217	0	339.747
							1218	70.2193	461.99		1218	70.2193	461.99		1218	361.601	574.422		1218	361.601	574.422		1218	2481.63	2907.86		1218	2481.63	2907.86		1218	1869.16	59.6599		1218	1869.16	59.6599
							1219	91.3993	436.172		1219	91.3993	436.172		1219	388.361	567.887		1219	388.361	567.887		1219	2339.37	3002		1219	2339.37	3002		1219	668.376	277.288		1219	668.376	277.288
							1220	77.7899	450.906		1220	77.7899	450.906		1220	300.484	513.863		1220	300.484	513.863		1220	2372.59	3016.19		1220	2372.59	3016.19		1220	286.344	44.9809		1220	286.344	44.9809
							1221	69.3949	458.942		1221	69.3949	458.942		1221	315.938	463.17		1221	315.938	463.17		1221	2403.43	3027.89		1221	2403.43	3027.89		1221	2978.59	1062.97		1221	2978.59	1062.97
							1222	87.7958	437.123		1222	87.7958	437.123		1222	320.279	533.52		1222	320.279	533.52		1222	2370.56	3020.66		1222	2370.56	3020.66		1222	2793.4	1346.95		1222	2793.4	1346.95
							1223	54.6341	474.526		1223	54.6341	474.526		1223	393.873	546.391		1223	393.873	546.391		1223	2480.97	2928.41		1223	2480.97	2928.41		1223	0	248.141		1223	0	248.141
							1224	74.6941	451.995		1224	74.6941	451.995		1224	315.942	445.367		1224	315.942	445.367		1224	2483.89	2917.93		1224	2483.89	2917.93		1224	14.5244	449.318		1224	14.5244	449.318
							1225	42.3793	487.321		1225	42.3793	487.321		1225	348.33	565.052		1225	348.33	565.052		1225	2474.67	2946.65		1225	2474.67	2946.65		1225	2598	1422.4		1225	2598	1422.4
							1226	82.5861	437.84		1226	82.5861	437.84		1226	332.134	548.036		1226	332.134	548.036		1226	2490.63	2935.6		1226	2490.63	2935.6		1226	0	131.311		1226	0	131.311
							1227	77.4337	444.387		1227	77.4337	444.387		1227	218.116	317.038		1227	218.116	317.038		1227	2471.97	2962.22		1227	2471.97	2962.22		1227	0	140.93		1227	0	140.93
							1228	64.3993	462.044		1228	64.3993	462.044		1228	352.616	481.241		1228	352.616	481.241		1228	2461.5	2977.77		1228	2461.5	2977.77		1228	88.5563	300.066		1228	88.5563	300.066
							1229	34.9409	493.317		1229	34.9409	493.317		1229	335.296	552.503		1229	335.296	552.503		1229	2471.73	2969.16		1229	2471.73	2969.16		1229	2811.49	936.824		1229	2811.49	936.824
							1230	28.7986	497.935		1230	28.7986	497.935		1230	354.144	572.872		1230	354.144	572.872		1230	2456.37	2990.51		1230	2456.37	2990.51		1230	1296.11	306.216		1230	1296.11	306.216
							1231	80.6143	424.912		1231	80.6143	424.912		1231	339.426	558.809		1231	339.426	558.809		1231	2464.33	2985.75		1231	2464.33	2985.75		1231	816.005	90.0253		1231	816.005	90.0253
							1232	33.792	460.263		1232	33.792	460.263		1232	232.952	0		1232	232.952	0		1232	2362.75	3034.84		1232	2362.75	3034.84		1232	0	191.566		1232	0	191.566
							1233	100.522	328.582		1233	100.522	328.582		1233	385.39	467.439		1233	385.39	467.439		1233	2458.33	2995.78		1233	2458.33	2995.78		1233	24.1903	0		1233	24.1903	0
							1234	110.81	341.2		1234	110.81	341.2		1234	394.179	474.918		1234	394.179	474.918		1234	2476.59	2972.64		1234	2476.59	2972.64		1234	208.847	309.932		1234	208.847	309.932
							1235	36.6771	172.213		1235	36.6771	172.213		1235	403.21	484.822		1235	403.21	484.822		1235	2361.12	3038.46		1235	2361.12	3038.46		1235	1315.67	0		1235	1315.67	0
							1236	126.172	386.083		1236	126.172	386.083		1236	289.089	297.871		1236	289.089	297.871		1236	2414.59	3062.35		1236	2414.59	3062.35		1236	2077.98	267.536		1236	2077.98	267.536
							1237	65.8352	276.508		1237	65.8352	276.508		1237	264.79	0		1237	264.79	0		1237	2578.32	2865.76		1237	2578.32	2865.76		1237	0	20.3489		1237	0	20.3489
							1238	125.235	357.876		1238	125.235	357.876		1238	349.428	386.457		1238	349.428	386.457		1238	2414.47	3078.48		1238	2414.47	3078.48		1238	188.842	280.927		1238	188.842	280.927
							1239	120.298	331.385		1239	120.298	331.385		1239	262.01	109.095		1239	262.01	109.095		1239	2417.73	3085.15		1239	2417.73	3085.15		1239	537.588	0		1239	537.588	0
							1240	128.399	206.758		1240	128.399	206.758		1240	413.399	447.51		1240	413.399	447.51		1240	2666.6	2906.48		1240	2666.6	2906.48		1240	440.717	0		1240	440.717	0
							1241	134.041	197.9		1241	134.041	197.9		1241	314.014	20.2055		1241	314.014	20.2055		1241	2869.8	2678.53		1241	2869.8	2678.53		1241	0	155.226		1241	0	155.226
							1242	161.141	276.242		1242	161.141	276.242		1242	324.659	82.9188		1242	324.659	82.9188		1242	2875.33	2684.79		1242	2875.33	2684.79		1242	26.5976	83.7774		1242	26.5976	83.7774
							1243	34.3156	358.827		1243	34.3156	358.827		1243	334.115	75.1563		1243	334.115	75.1563		1243	2860.1	2714.63		1243	2860.1	2714.63		1243	82.5222	271.627		1243	82.5222	271.627
							1244	44.6833	480.599		1244	44.6833	480.599		1244	337.627	59.6746		1244	337.627	59.6746		1244	2881.22	2730.99		1244	2881.22	2730.99		1244	117.875	69.5489		1244	117.875	69.5489
							1245	42.815	714.509		1245	42.815	714.509		1245	380.373	286.42		1245	380.373	286.42		1245	2877.33	2739.13		1245	2877.33	2739.13		1245	0	172.283		1245	0	172.283
							1246	4.911	705.233		1246	4.911	705.233		1246	374.853	113.281		1246	374.853	113.281		1246	2897.74	2724.7		1246	2897.74	2724.7		1246	2584.76	218.165		1246	2584.76	218.165
							1247	2.7609	708.85		1247	2.7609	708.85		1247	373.745	45.0707		1247	373.745	45.0707		1247	2808.27	2851.29		1247	2808.27	2851.29		1247	28.5128	181.663		1247	28.5128	181.663
							1248	7.2257	777.613		1248	7.2257	777.613		1248	391.588	130.933		1248	391.588	130.933		1248	2814.84	2859.6		1248	2814.84	2859.6		1248	3082.69	919.341		1248	3082.69	919.341
							1249	28.7935	766.285		1249	28.7935	766.285		1249	412.877	171.02		1249	412.877	171.02		1249	2966.23	1837.16		1249	2966.23	1837.16		1249	51.3688	0		1249	51.3688	0
							1250	17.9654	418.182		1250	17.9654	418.182		1250	334.465	331.623		1250	334.465	331.623		1250	2861.98	1691.33		1250	2861.98	1691.33		1250	520.449	545.365		1250	520.449	545.365
							1251	18.4585	390.206		1251	18.4585	390.206		1251	488.84	473.738		1251	488.84	473.738		1251	2953.76	1853.07		1251	2953.76	1853.07		1251	0	190.518		1251	0	190.518
							1252	60.397	371.178		1252	60.397	371.178		1252	497.286	482.122		1252	497.286	482.122		1252	2796.8	2109.14		1252	2796.8	2109.14		1252	2314.43	1361.1		1252	2314.43	1361.1
							1253	59.0193	366.957		1253	59.0193	366.957		1253	512.092	496.963		1253	512.092	496.963		1253	2873.33	1703.89		1253	2873.33	1703.89		1253	54.4593	100.36		1253	54.4593	100.36
							1254	64.7229	365.724		1254	64.7229	365.724		1254	481.527	526.806		1254	481.527	526.806		1254	2991.32	1856.35		1254	2991.32	1856.35		1254	79.7983	0		1254	79.7983	0
							1255	44.3732	356.487		1255	44.3732	356.487		1255	480.49	524.607		1255	480.49	524.607		1255	2887.06	2013.65		1255	2887.06	2013.65		1255	0	651.764		1255	0	651.764
							1256	32.1169	393.615		1256	32.1169	393.615		1256	474.689	537.27		1256	474.689	537.27		1256	2997.5	1883.93		1256	2997.5	1883.93		1256	51.7778	0		1256	51.7778	0
							1257	92.4997	708.065		1257	92.4997	708.065		1257	469.16	541.077		1257	469.16	541.077		1257	2994.54	1939.28		1257	2994.54	1939.28		1257	0	54.1304		1257	0	54.1304
							1258	232.613	756.833		1258	232.613	756.833		1258	458.711	544.211		1258	458.711	544.211		1258	3032.72	1859.86		1258	3032.72	1859.86		1258	2393.5	45.7426		1258	2393.5	45.7426
							1259	69.7022	744.606		1259	69.7022	744.606		1259	442.21	571.955		1259	442.21	571.955		1259	2718.16	2396.54		1259	2718.16	2396.54		1259	0	0		1259	0	0
							1260	242.443	804.481		1260	242.443	804.481		1260	480.048	476.966		1260	480.048	476.966		1260	2809.67	2246.31		1260	2809.67	2246.31		1260	1289.77	330.17		1260	1289.77	330.17
							1261	6.0798	757.238		1261	6.0798	757.238		1261	455.368	453.815		1261	455.368	453.815		1261	3036.6	1919.7		1261	3036.6	1919.7		1261	0	90.7016		1261	0	90.7016
							1262	342.664	866.077		1262	342.664	866.077		1262	444.801	550.252		1262	444.801	550.252		1262	3007.68	1839.2		1262	3007.68	1839.2		1262	0	356.855		1262	0	356.855
							1263	451.486	931.462		1263	451.486	931.462		1263	423.677	577.573		1263	423.677	577.573		1263	3010.84	1842.92		1263	3010.84	1842.92		1263	137.187	226.113		1263	137.187	226.113
							1264	20.3422	781.721		1264	20.3422	781.721		1264	410.062	600.061		1264	410.062	600.061		1264	2998.55	1833.13		1264	2998.55	1833.13		1264	536.276	4.521		1264	536.276	4.521
							1265	447.416	935.311		1265	447.416	935.311		1265	412.052	595.528		1265	412.052	595.528		1265	2955.63	1794.59		1265	2955.63	1794.59		1265	667.754	0		1265	667.754	0
							1266	167.329	875.24		1266	167.329	875.24		1266	392.202	611.574		1266	392.202	611.574		1266	2951.62	1791.18		1266	2951.62	1791.18		1266	2606.59	518.115		1266	2606.59	518.115
							1267	440.228	996.958		1267	440.228	996.958		1267	400.518	601.778		1267	400.518	601.778		1267	2965.97	1804.92		1267	2965.97	1804.92		1267	164.304	111.235		1267	164.304	111.235
							1268	200.904	922.298		1268	200.904	922.298		1268	407.315	588.872		1268	407.315	588.872		1268	3037.2	1870.87		1268	3037.2	1870.87		1268	1245.55	0		1268	1245.55	0
							1269	504.519	1073.79		1269	504.519	1073.79		1269	393.609	608.238		1269	393.609	608.238		1269	3025.24	1860.15		1269	3025.24	1860.15		1269	2085.75	1306.63		1269	2085.75	1306.63
							1270	242.83	978.388		1270	242.83	978.388		1270	399.37	596.275		1270	399.37	596.275		1270	2902.52	1751.16		1270	2902.52	1751.16		1270	1264.69	329.149		1270	1264.69	329.149
							1271	220.963	875.34		1271	220.963	875.34		1271	385.542	600.494		1271	385.542	600.494		1271	3003.5	1841.57		1271	3003.5	1841.57		1271	28.4424	73.7185		1271	28.4424	73.7185
							1272	261.295	1012.42		1272	261.295	1012.42		1272	360.285	583.843		1272	360.285	583.843		1272	2802.25	2387.86		1272	2802.25	2387.86		1272	26.6441	126.153		1272	26.6441	126.153
							1273	363.758	1053.47		1273	363.758	1053.47		1273	361.24	583.577		1273	361.24	583.577		1273	2940.77	2163.43		1273	2940.77	2163.43		1273	0	199.459		1273	0	199.459
							1274	379.63	1063.61		1274	379.63	1063.61		1274	315.468	536.793		1274	315.468	536.793		1274	3068.02	1903.49		1274	3068.02	1903.49		1274	695.554	0		1274	695.554	0
							1275	380.979	1070.78		1275	380.979	1070.78		1275	315.605	533.573		1275	315.605	533.573		1275	2825.12	2392.43		1275	2825.12	2392.43		1275	1282.03	3972		1275	1282.03	3972
							1276	323	1069.47		1276	323	1069.47		1276	304.55	523.548		1276	304.55	523.548		1276	2894.79	2307.88		1276	2894.79	2307.88		1276	15.421	0		1276	15.421	0
							1277	373.572	1094.02		1277	373.572	1094.02		1277	291.266	515.756		1277	291.266	515.756		1277	2892.68	2317.29		1277	2892.68	2317.29		1277	0	58.436		1277	0	58.436
							1278	296.637	992.352		1278	296.637	992.352		1278	283.016	509.785		1278	283.016	509.785		1278	2983.44	2165.61		1278	2983.44	2165.61		1278	0	896.698		1278	0	896.698
							1279	226.746	854.022		1279	226.746	854.022		1279	280	502.746		1279	280	502.746		1279	2905.44	2331.64		1279	2905.44	2331.64		1279	1312.2	4012.04		1279	1312.2	4012.04
							1280	343.808	1088.85		1280	343.808	1088.85		1280	272.31	499.032		1280	272.31	499.032		1280	2935.33	2287.99		1280	2935.33	2287.99		1280	104.015	0		1280	104.015	0
							1281	302.872	968.48		1281	302.872	968.48		1281	313.585	528.4		1281	313.585	528.4		1281	3039.09	2139.67		1281	3039.09	2139.67		1281	62.4973	160.353		1281	62.4973	160.353
							1282	513.322	1228.26		1282	513.322	1228.26		1282	292.173	506.117		1282	292.173	506.117		1282	3007.28	1859.38		1282	3007.28	1859.38		1282	221.812	0		1282	221.812	0
							1283	481.159	1225.37		1283	481.159	1225.37		1283	261.236	487.582		1283	261.236	487.582		1283	2935.77	2352.21		1283	2935.77	2352.21		1283	124.393	201.543		1283	124.393	201.543
							1284	505.334	1234.47		1284	505.334	1234.47		1284	254.179	480.904		1284	254.179	480.904		1284	3090.36	2110.74		1284	3090.36	2110.74		1284	0	111.13		1284	0	111.13
							1285	515.463	1319.34		1285	515.463	1319.34		1285	284.143	497.355		1285	284.143	497.355		1285	3103.73	2105.1		1285	3103.73	2105.1		1285	230.444	0		1285	230.444	0
							1286	509.303	1333.85		1286	509.303	1333.85		1286	259.763	477.554		1286	259.763	477.554		1286	2986	2296.09		1286	2986	2296.09		1286	207.494	73.4344		1286	207.494	73.4344
							1287	468.035	1179.32		1287	468.035	1179.32		1287	283.897	493.595		1287	283.897	493.595		1287	3045.66	1898.88		1287	3045.66	1898.88		1287	2084.72	150.547		1287	2084.72	150.547
							1288	140.822	1002.75		1288	140.822	1002.75		1288	245.21	471.052		1288	245.21	471.052		1288	2935.09	2401.99		1288	2935.09	2401.99		1288	0	182.336		1288	0	182.336
							1289	482.037	1352.31		1289	482.037	1352.31		1289	278.609	487.184		1289	278.609	487.184		1289	2938.38	2409.12		1289	2938.38	2409.12		1289	945.862	109.384		1289	945.862	109.384
							1290	342.427	1154.98		1290	342.427	1154.98		1290	271.346	483.359		1290	271.346	483.359		1290	3074.75	1930.46		1290	3074.75	1930.46		1290	0	41.2891		1290	0	41.2891
							1291	363.047	1235.83		1291	363.047	1235.83		1291	256.21	471.984		1291	256.21	471.984		1291	2957.69	2394.54		1291	2957.69	2394.54		1291	269.377	11.3776		1291	269.377	11.3776
							1292	275.846	1104.4		1292	275.846	1104.4		1292	240.374	465.68		1292	240.374	465.68		1292	3069.24	2238.5		1292	3069.24	2238.5		1292	0	0		1292	0	0
							1293	82.4487	874.589		1293	82.4487	874.589		1293	239.187	464.497		1293	239.187	464.497		1293	2901.83	2461.93		1293	2901.83	2461.93		1293	0	126.541		1293	0	126.541
							1294	200.817	1511.27		1294	200.817	1511.27		1294	329.875	547		1294	329.875	547		1294	2988.27	2378.46		1294	2988.27	2378.46		1294	352.353	18.0293		1294	352.353	18.0293
							1295	152.257	999.58		1295	152.257	999.58		1295	239.53	465.59		1295	239.53	465.59		1295	3152.85	2133.69		1295	3152.85	2133.69		1295	370.733	477.06		1295	370.733	477.06
							1296	158.559	1338.77		1296	158.559	1338.77		1296	234.59	455.606		1296	234.59	455.606		1296	2882.89	2497.05		1296	2882.89	2497.05		1296	9.8465	74.7073		1296	9.8465	74.7073
							1297	157.566	1370.65		1297	157.566	1370.65		1297	265.038	478.425		1297	265.038	478.425		1297	3176.25	2119.99		1297	3176.25	2119.99		1297	235.592	562.397		1297	235.592	562.397
							1298	514.318	1141.95		1298	514.318	1141.95		1298	222.304	449.852		1298	222.304	449.852		1298	2970.23	2425.8		1298	2970.23	2425.8		1298	155.052	0		1298	155.052	0
							1299	600.122	1009.54		1299	600.122	1009.54		1299	222.189	448.173		1299	222.189	448.173		1299	3105.72	2270.35		1299	3105.72	2270.35		1299	3610.31	1450.33		1299	3610.31	1450.33
							1300	509.99	1242.06		1300	509.99	1242.06		1300	233.723	451.466		1300	233.723	451.466		1300	3124.68	2243.72		1300	3124.68	2243.72		1300	0	267.692		1300	0	267.692
							1301	556.211	1125.43		1301	556.211	1125.43		1301	255.956	463.977		1301	255.956	463.977		1301	3027.68	2390.43		1301	3027.68	2390.43		1301	2277.98	1503.62		1301	2277.98	1503.62
							1302	286.281	1543.79		1302	286.281	1543.79		1302	225.802	452.232		1302	225.802	452.232		1302	3063.59	2353.29		1302	3063.59	2353.29		1302	445.339	338.854		1302	445.339	338.854
							1303	429.526	1449.14		1303	429.526	1449.14		1303	242.016	454.845		1303	242.016	454.845		1303	2989.25	2434.63		1303	2989.25	2434.63		1303	143.837	0		1303	143.837	0
							1304	242.38	1599.53		1304	242.38	1599.53		1304	256.491	471.751		1304	256.491	471.751		1304	2972.01	2458.16		1304	2972.01	2458.16		1304	0	200.508		1304	0	200.508
							1305	593.045	1218.69		1305	593.045	1218.69		1305	224.321	443.389		1305	224.321	443.389		1305	3204.77	2148.98		1305	3204.77	2148.98		1305	93.6006	153.104		1305	93.6006	153.104
							1306	602.569	1212.36		1306	602.569	1212.36		1306	240.661	454.152		1306	240.661	454.152		1306	2981.05	2451.69		1306	2981.05	2451.69		1306	955.582	502.94		1306	955.582	502.94
							1307	612.633	1189.76		1307	612.633	1189.76		1307	220.311	446.266		1307	220.311	446.266		1307	3043.72	2386.83		1307	3043.72	2386.83		1307	125.739	198.311		1307	125.739	198.311
							1308	627.346	1185.43		1308	627.346	1185.43		1308	250.829	463.882		1308	250.829	463.882		1308	2981.58	2457.73		1308	2981.58	2457.73		1308	250.895	0		1308	250.895	0
							1309	630.811	1278.68		1309	630.811	1278.68		1309	206.837	434.056		1309	206.837	434.056		1309	2993.49	2460.11		1309	2993.49	2460.11		1309	1319.05	4011.14		1309	1319.05	4011.14
							1310	662.641	1228.78		1310	662.641	1228.78		1310	246.71	458.459		1310	246.71	458.459		1310	3068.33	2380.92		1310	3068.33	2380.92		1310	130.665	155.345		1310	130.665	155.345
							1311	673.763	1217.96		1311	673.763	1217.96		1311	248.197	464.257		1311	248.197	464.257		1311	3238.23	2153.23		1311	3238.23	2153.23		1311	493.3	159.154		1311	493.3	159.154
							1312	273.767	1625.53		1312	273.767	1625.53		1312	197.977	425.244		1312	197.977	425.244		1312	3138.64	2319.78		1312	3138.64	2319.78		1312	113.881	235.263		1312	113.881	235.263
							1313	650.341	1317.71		1313	650.341	1317.71		1313	213.571	431.382		1313	213.571	431.382		1313	3291.55	2147.78		1313	3291.55	2147.78		1313	1775.04	25.1036		1313	1775.04	25.1036
							1314	287.377	1627.24		1314	287.377	1627.24		1314	235.133	443.568		1314	235.133	443.568		1314	3304.88	2283.86		1314	3304.88	2283.86		1314	272.657	0		1314	272.657	0
							1315	650.549	1145.13		1315	650.549	1145.13		1315	205.305	424.833		1315	205.305	424.833		1315	3187.89	2075.99		1315	3187.89	2075.99		1315	158.989	234.306		1315	158.989	234.306
							1316	669.374	1345.73		1316	669.374	1345.73		1316	198.463	421.613		1316	198.463	421.613		1316	3156.3	2581.08		1316	3156.3	2581.08		1316	284.28	132.987		1316	284.28	132.987
							1317	647.458	1367.48		1317	647.458	1367.48		1317	191.531	418.377		1317	191.531	418.377		1317	3083	2675.94		1317	3083	2675.94		1317	168.212	339.886		1317	168.212	339.886
							1318	582.566	1417.75		1318	582.566	1417.75		1318	228.948	436.416		1318	228.948	436.416		1318	3258.56	2151.37		1318	3258.56	2151.37		1318	1253.2	540.375		1318	1253.2	540.375
							1319	672.628	1356.65		1319	672.628	1356.65		1319	198.265	425.632		1319	198.265	425.632		1319	3306.4	2196.22		1319	3306.4	2196.22		1319	1.8238	0		1319	1.8238	0
							1320	751.78	1263.54		1320	751.78	1263.54		1320	184.686	411.926		1320	184.686	411.926		1320	3263.55	2159.86		1320	3263.55	2159.86		1320	0	13.2129		1320	0	13.2129
							1321	675.857	1375.84		1321	675.857	1375.84		1321	205.161	438.917		1321	205.161	438.917		1321	3397.69	2422.86		1321	3397.69	2422.86		1321	579.491	0		1321	579.491	0
							1322	241.982	1705.97		1322	241.982	1705.97		1322	181.569	408.386		1322	181.569	408.386		1322	3407.1	2288.79		1322	3407.1	2288.79		1322	2264.87	0		1322	2264.87	0
							1323	267.994	1687.39		1323	267.994	1687.39		1323	181.239	407.861		1323	181.239	407.861		1323	3362.6	2472.06		1323	3362.6	2472.06		1323	76.1373	0		1323	76.1373	0
							1324	192.228	1746.59		1324	192.228	1746.59		1324	202.812	437.4		1324	202.812	437.4		1324	3270.78	2172.38		1324	3270.78	2172.38		1324	1892.73	416.103		1324	1892.73	416.103
							1325	604.048	1439.5		1325	604.048	1439.5		1325	177.272	404.609		1325	177.272	404.609		1325	3406.82	2435.26		1325	3406.82	2435.26		1325	0	4.6522		1325	0	4.6522
							1326	612.987	1437.36		1326	612.987	1437.36		1326	213.661	448.457		1326	213.661	448.457		1326	3195.43	2645		1326	3195.43	2645		1326	3351.05	1186.95		1326	3351.05	1186.95
							1327	554.929	1484.1		1327	554.929	1484.1		1327	176.719	403.176		1327	176.719	403.176		1327	3464.7	2341.6		1327	3464.7	2341.6		1327	1347.69	0		1327	1347.69	0
							1328	653.982	1421.96		1328	653.982	1421.96		1328	215.099	429.046		1328	215.099	429.046		1328	3198.35	2652.2		1328	3198.35	2652.2		1328	2108.8	258.153		1328	2108.8	258.153
							1329	675.479	1359.45		1329	675.479	1359.45		1329	206.489	441.436		1329	206.489	441.436		1329	3413.24	2443.12		1329	3413.24	2443.12		1329	271.151	50.5014		1329	271.151	50.5014
							1330	552.954	1513.95		1330	552.954	1513.95		1330	183.822	412.176		1330	183.822	412.176		1330	3423.64	2443.98		1330	3423.64	2443.98		1330	2945.82	1042.08		1330	2945.82	1042.08
							1331	598.318	1483.26		1331	598.318	1483.26		1331	309.922	529.777		1331	309.922	529.777		1331	3160.73	2712.09		1331	3160.73	2712.09		1331	165.292	78.2068		1331	165.292	78.2068
							1332	234.773	1794.81		1332	234.773	1794.81		1332	171.504	396.82		1332	171.504	396.82		1332	3477.9	2399.68		1332	3477.9	2399.68		1332	210.038	0		1332	210.038	0
							1333	338.902	1753.9		1333	338.902	1753.9		1333	172.357	397.652		1333	172.357	397.652		1333	3499.02	2375.04		1333	3499.02	2375.04		1333	374.569	0		1333	374.569	0
							1334	494.123	1622.53		1334	494.123	1622.53		1334	192.174	405.076		1334	192.174	405.076		1334	3304.69	2207.98		1334	3304.69	2207.98		1334	69.9377	263.362		1334	69.9377	263.362
							1335	590.699	1404.54		1335	590.699	1404.54		1335	224.647	444.13		1335	224.647	444.13		1335	3284.82	2194.31		1335	3284.82	2194.31		1335	0	2097.25		1335	0	2097.25
							1336	463.098	1660.94		1336	463.098	1660.94		1336	197.726	432.493		1336	197.726	432.493		1336	3282.92	2197.28		1336	3282.92	2197.28		1336	77.6912	62.6289		1336	77.6912	62.6289
							1337	290.788	1841.39		1337	290.788	1841.39		1337	167.516	392.831		1337	167.516	392.831		1337	3502.25	2387.81		1337	3502.25	2387.81		1337	2171.31	0		1337	2171.31	0
							1338	438.931	1624.25		1338	438.931	1624.25		1338	182.109	416.826		1338	182.109	416.826		1338	3446.82	2516.28		1338	3446.82	2516.28		1338	2617.51	525.255		1338	2617.51	525.255
							1339	416.609	1681.56		1339	416.609	1681.56		1339	183.447	396.774		1339	183.447	396.774		1339	3522.94	2406.9		1339	3522.94	2406.9		1339	0	76.5347		1339	0	76.5347
							1340	314.723	1926.5		1340	314.723	1926.5		1340	171.296	405.266		1340	171.296	405.266		1340	3441.03	2523.57		1340	3441.03	2523.57		1340	1177.75	56.0606		1340	1177.75	56.0606
							1341	453.794	1539.23		1341	453.794	1539.23		1341	186.459	397.877		1341	186.459	397.877		1341	3453.32	2513.53		1341	3453.32	2513.53		1341	102.063	545.229		1341	102.063	545.229
							1342	407.096	1584.33		1342	407.096	1584.33		1342	179.723	392.242		1342	179.723	392.242		1342	3522.88	2409.17		1342	3522.88	2409.17		1342	1090.39	0		1342	1090.39	0
							1343	288.372	1980.06		1343	288.372	1980.06		1343	185.052	419.849		1343	185.052	419.849		1343	3511.73	2400.75		1343	3511.73	2400.75		1343	144.281	0		1343	144.281	0
							1344	251.036	1796.49		1344	251.036	1796.49		1344	151.952	377.264		1344	151.952	377.264		1344	3457.57	2567.89		1344	3457.57	2567.89		1344	0	98.4479		1344	0	98.4479
							1345	267.736	1999.7		1345	267.736	1999.7		1345	148.957	376.011		1345	148.957	376.011		1345	3545.53	2493.89		1345	3545.53	2493.89		1345	177.584	0		1345	177.584	0
							1346	235.285	1801.19		1346	235.285	1801.19		1346	190.41	405.12		1346	190.41	405.12		1346	3453.07	2355.86		1346	3453.07	2355.86		1346	0	0		1346	0	0
							1347	203.466	2064.4		1347	203.466	2064.4		1347	183.92	418.096		1347	183.92	418.096		1347	3437.19	2347.13		1347	3437.19	2347.13		1347	0	0		1347	0	0
							1348	193.032	1806.5		1348	193.032	1806.5		1348	168.401	382.523		1348	168.401	382.523		1348	3424.75	2341.47		1348	3424.75	2341.47		1348	263.83	0		1348	263.83	0
							1349	228.804	1762.61		1349	228.804	1762.61		1349	178.342	389.577		1349	178.342	389.577		1349	3530.12	2432.42		1349	3530.12	2432.42		1349	656.242	0		1349	656.242	0
							1350	239.597	1768.73		1350	239.597	1768.73		1350	140.319	367.385		1350	140.319	367.385		1350	3445.02	2368.75		1350	3445.02	2368.75		1350	0	0		1350	0	0
							1351	110.121	2009.33		1351	110.121	2009.33		1351	166.896	401.721		1351	166.896	401.721		1351	3610.22	2518.89		1351	3610.22	2518.89		1351	336.034	247.531		1351	336.034	247.531
							1352	109.141	1905.27		1352	109.141	1905.27		1352	147.796	370.904		1352	147.796	370.904		1352	3470.9	2406.18		1352	3470.9	2406.18		1352	3644.73	1512.81		1352	3644.73	1512.81
							1353	105.784	1896.41		1353	105.784	1896.41		1353	194.813	413.936		1353	194.813	413.936		1353	2543	1410.58		1353	2543	1410.58		1353	0	0		1353	0	0
							1354	93.3468	1913.69		1354	93.3468	1913.69		1354	170.7	405.718		1354	170.7	405.718		1354	2236.62	1179.7		1354	2236.62	1179.7		1354	3609.35	1434.33		1354	3609.35	1434.33
							1355	96.2727	1895.17		1355	96.2727	1895.17		1355	183.323	389.878		1355	183.323	389.878		1355	2425.34	1316.15		1355	2425.34	1316.15		1355	0	356.903		1355	0	356.903
							1356	168.835	1750.19		1356	168.835	1750.19		1356	140.615	368.199		1356	140.615	368.199		1356	2624.81	1487.31		1356	2624.81	1487.31		1356	0	72.4738		1356	0	72.4738
							1357	21.8307	1785		1357	21.8307	1785		1357	150.827	382.037		1357	150.827	382.037		1357	2555.15	1431.57		1357	2555.15	1431.57		1357	109.92	131.537		1357	109.92	131.537
							1358	12.227	1800.21		1358	12.227	1800.21		1358	136.468	364.078		1358	136.468	364.078		1358	2769.89	1616.2		1358	2769.89	1616.2		1358	23.7416	13.7936		1358	23.7416	13.7936
							1359	2.7824	1844.92		1359	2.7824	1844.92		1359	205.484	436.942		1359	205.484	436.942		1359	2663.83	1554.94		1359	2663.83	1554.94		1359	0	121.767		1359	0	121.767
							1360	28.5461	1826.13		1360	28.5461	1826.13		1360	203.615	422.43		1360	203.615	422.43		1360	2794.81	1707.37		1360	2794.81	1707.37		1360	86.4045	0		1360	86.4045	0
							1361	140.908	1745.98		1361	140.908	1745.98		1361	176.324	391.674		1361	176.324	391.674		1361	3037.44	1929.05		1361	3037.44	1929.05		1361	3657.29	1523.77		1361	3657.29	1523.77
							1362	49.0821	1834.19		1362	49.0821	1834.19		1362	178.253	410.834		1362	178.253	410.834		1362	2870.44	1814.25		1362	2870.44	1814.25		1362	0	0		1362	0	0
							1363	122.058	1807.77		1363	122.058	1807.77		1363	172.474	380.224		1363	172.474	380.224		1363	3042.68	1956.05		1363	3042.68	1956.05		1363	0	0		1363	0	0
							1364	1.1863	2392.15		1364	1.1863	2392.15		1364	168.685	402.626		1364	168.685	402.626		1364	3004.66	1927.26		1364	3004.66	1927.26		1364	408.713	141.07		1364	408.713	141.07
							1365	51.2626	1929.12		1365	51.2626	1929.12		1365	235.067	450.409		1365	235.067	450.409		1365	3137.72	2057.49		1365	3137.72	2057.49		1365	0	29.1758		1365	0	29.1758
							1366	28.649	2047.33		1366	28.649	2047.33		1366	299.692	541.777		1366	299.692	541.777		1366	3080.34	2014.12		1366	3080.34	2014.12		1366	0	0		1366	0	0
							1367	99.1539	2009.08		1367	99.1539	2009.08		1367	126.389	353.958		1367	126.389	353.958		1367	3254.03	2166.19		1367	3254.03	2166.19		1367	1452.19	155.667		1367	1452.19	155.667
							1368	63.9076	2170.82		1368	63.9076	2170.82		1368	195.65	427.257		1368	195.65	427.257		1368	3088.33	2041.18		1368	3088.33	2041.18		1368	0	464.985		1368	0	464.985
							1369	84.8746	2149.87		1369	84.8746	2149.87		1369	182.423	413.427		1369	182.423	413.427		1369	3227.1	2157.36		1369	3227.1	2157.36		1369	810.848	82.5339		1369	810.848	82.5339
							1370	39.2907	2202.59		1370	39.2907	2202.59		1370	197.243	433.52		1370	197.243	433.52		1370	2801.54	1879.54		1370	2801.54	1879.54		1370	2843.45	869.824		1370	2843.45	869.824
							1371	32.6979	2211.65		1371	32.6979	2211.65		1371	186.587	417.999		1371	186.587	417.999		1371	3240.07	2203.91		1371	3240.07	2203.91		1371	828.184	0		1371	828.184	0
							1372	4.3785	2237.24		1372	4.3785	2237.24		1372	154.747	363.288		1372	154.747	363.288		1372	3236.35	2204.61		1372	3236.35	2204.61		1372	681.91	635.765		1372	681.91	635.765
							1373	285.019	2002		1373	285.019	2002		1373	120.975	350.014		1373	120.975	350.014		1373	3305.59	2257.52		1373	3305.59	2257.52		1373	382.414	68.9936		1373	382.414	68.9936
							1374	207.879	2094.01		1374	207.879	2094.01		1374	120.993	353.028		1374	120.993	353.028		1374	3188.88	2198.44		1374	3188.88	2198.44		1374	491.208	0		1374	491.208	0
							1375	246.292	2029.98		1375	246.292	2029.98		1375	114.295	340.485		1375	114.295	340.485		1375	2156.61	1329.08		1375	2156.61	1329.08		1375	0	0		1375	0	0
							1376	31.4196	2245.62		1376	31.4196	2245.62		1376	136.44	346.004		1376	136.44	346.004		1376	2284.65	1474.55		1376	2284.65	1474.55		1376	1326.72	4018.22		1376	1326.72	4018.22
							1377	65.9343	2229.72		1377	65.9343	2229.72		1377	97.8725	325.167		1377	97.8725	325.167		1377	2309.69	1495.08		1377	2309.69	1495.08		1377	375.694	0		1377	375.694	0
							1378	65.7348	2233.59		1378	65.7348	2233.59		1378	192.394	437.974		1378	192.394	437.974		1378	2464.87	1611.85		1378	2464.87	1611.85		1378	21.2544	0		1378	21.2544	0
							1379	101.354	2208.19		1379	101.354	2208.19		1379	113.213	327.902		1379	113.213	327.902		1379	2527.12	1692.48		1379	2527.12	1692.48		1379	495.849	200.851		1379	495.849	200.851
							1380	100.122	2220.63		1380	100.122	2220.63		1380	199.646	412.795		1380	199.646	412.795		1380	2672.46	1856.7		1380	2672.46	1856.7		1380	1208.3	346.755		1380	1208.3	346.755
							1381	207.202	2060.15		1381	207.202	2060.15		1381	129.214	363.146		1381	129.214	363.146		1381	3507.76	2439.56		1381	3507.76	2439.56		1381	185.566	0		1381	185.566	0
							1382	104.809	2200.3		1382	104.809	2200.3		1382	106.095	334.188		1382	106.095	334.188		1382	3553.28	2491.46		1382	3553.28	2491.46		1382	2625.24	528.75		1382	2625.24	528.75
							1383	100.375	2209.31		1383	100.375	2209.31		1383	102.559	329.275		1383	102.559	329.275		1383	3516.22	2462.53		1383	3516.22	2462.53		1383	0	17.811		1383	0	17.811
							1384	45.3528	2285.78		1384	45.3528	2285.78		1384	95.4571	322.445		1384	95.4571	322.445		1384	3504.15	2460.7		1384	3504.15	2460.7		1384	302.679	247.114		1384	302.679	247.114
							1385	13.507	2323.36		1385	13.507	2323.36		1385	119.119	330.405		1385	119.119	330.405		1385	3563.62	2510.64		1385	3563.62	2510.64		1385	1901.91	0		1385	1901.91	0
							1386	8.6479	2324.91		1386	8.6479	2324.91		1386	92.6576	316.511		1386	92.6576	316.511		1386	3559.32	2515.53		1386	3559.32	2515.53		1386	528.98	0		1386	528.98	0
							1387	68.3199	2200.63		1387	68.3199	2200.63		1387	90.744	316.704		1387	90.744	316.704		1387	3424.65	2376.8		1387	3424.65	2376.8		1387	159.015	0		1387	159.015	0
							1388	3.2179	2271.53		1388	3.2179	2271.53		1388	178.703	424.029		1388	178.703	424.029		1388	3384.74	2346.45		1388	3384.74	2346.45		1388	463.819	7.2986		1388	463.819	7.2986
							1389	66.5893	2203.79		1389	66.5893	2203.79		1389	88.404	313.571		1389	88.404	313.571		1389	3447.19	2395.31		1389	3447.19	2395.31		1389	305.48	23.167		1389	305.48	23.167
							1390	224.485	504.352		1390	224.485	504.352		1390	230.719	454.915		1390	230.719	454.915		1390	3427.76	2381.32		1390	3427.76	2381.32		1390	0	17.3061		1390	0	17.3061
							1391	20.9848	194.799		1391	20.9848	194.799		1391	205.242	424.874		1391	205.242	424.874		1391	3396.26	2357.68		1391	3396.26	2357.68		1391	0	199.295		1391	0	199.295
							1392	45.6682	174.168		1392	45.6682	174.168		1392	88.409	310.335		1392	88.409	310.335		1392	2940.55	2076.17		1392	2940.55	2076.17		1392	143.887	0.6518		1392	143.887	0.6518
							1393	111.501	297.962		1393	111.501	297.962		1393	118.09	327.702		1393	118.09	327.702		1393	3398.93	2366.47		1393	3398.93	2366.47		1393	0	121.282		1393	0	121.282
							1394	26.7391	138.628		1394	26.7391	138.628		1394	80.7879	308.408		1394	80.7879	308.408		1394	3424.38	2391.91		1394	3424.38	2391.91		1394	0	178.242		1394	0	178.242
							1395	112.886	259.423		1395	112.886	259.423		1395	112.085	322.158		1395	112.085	322.158		1395	3404.91	2379.64		1395	3404.91	2379.64		1395	111.34	0		1395	111.34	0
							1396	160.854	341.255		1396	160.854	341.255		1396	76.3034	303.674		1396	76.3034	303.674		1396	3398.21	2388.13		1396	3398.21	2388.13		1396	0	7.0105		1396	0	7.0105
							1397	111.712	214.1		1397	111.712	214.1		1397	102.077	313.297		1397	102.077	313.297		1397	3385.3	2388.28		1397	3385.3	2388.28		1397	647.381	0		1397	647.381	0
							1398	60.2137	157.563		1398	60.2137	157.563		1398	116.001	332.739		1398	116.001	332.739		1398	3553.87	2512.02		1398	3553.87	2512.02		1398	0	46.1821		1398	0	46.1821
							1399	58.6163	216.644		1399	58.6163	216.644		1399	92.1742	306.807		1399	92.1742	306.807		1399	3436.48	2426.9		1399	3436.48	2426.9		1399	57.2751	235.289		1399	57.2751	235.289
							1400	29.3549	147.202		1400	29.3549	147.202		1400	235.047	486.087		1400	235.047	486.087		1400	3410.55	2409.79		1400	3410.55	2409.79		1400	164.824	139.773		1400	164.824	139.773
							1401	64.2126	264.156		1401	64.2126	264.156		1401	75.6127	300.96		1401	75.6127	300.96		1401	3425.6	2422.61		1401	3425.6	2422.61		1401	2648.29	294.541		1401	2648.29	294.541
							1402	10.8961	129.711		1402	10.8961	129.711		1402	71.6957	298.37		1402	71.6957	298.37		1402	3520.09	2492.44		1402	3520.09	2492.44		1402	431.865	105.544		1402	431.865	105.544
							1403	4.5841	8.7287		1403	4.5841	8.7287		1403	101.49	310.99		1403	101.49	310.99		1403	3533.8	2508.65		1403	3533.8	2508.65		1403	202.165	0		1403	202.165	0
							1404	7.3234	223.28		1404	7.3234	223.28		1404	81.1638	313.185		1404	81.1638	313.185		1404	3528.01	2509.55		1404	3528.01	2509.55		1404	1189.25	3879.17		1404	1189.25	3879.17
							1405	16.1223	227.041		1405	16.1223	227.041		1405	106.797	313.673		1405	106.797	313.673		1405	3523.89	2510.28		1405	3523.89	2510.28		1405	1988.86	1069.2		1405	1988.86	1069.2
							1406	12.7068	233.882		1406	12.7068	233.882		1406	210.162	437.302		1406	210.162	437.302		1406	3543.04	2550.46		1406	3543.04	2550.46		1406	0	9.4873		1406	0	9.4873
							1407	6.4524	240.023		1407	6.4524	240.023		1407	97.5796	306.673		1407	97.5796	306.673		1407	3544.11	2578.56		1407	3544.11	2578.56		1407	0	0		1407	0	0
							1408	31.558	221.641		1408	31.558	221.641		1408	105.621	334.804		1408	105.621	334.804		1408	3677.89	2715.96		1408	3677.89	2715.96		1408	0	420.71		1408	0	420.71
							1409	23.5152	230.352		1409	23.5152	230.352		1409	72.0863	307.115		1409	72.0863	307.115		1409	3376.8	2531.01		1409	3376.8	2531.01		1409	976.938	380.023		1409	976.938	380.023
							1410	18.1538	364.454		1410	18.1538	364.454		1410	81.4876	291.274		1410	81.4876	291.274		1410	3569.53	2683.08		1410	3569.53	2683.08		1410	822.611	0		1410	822.611	0
							1411	24.3071	255.166		1411	24.3071	255.166		1411	89.4002	297.388		1411	89.4002	297.388		1411	3576.83	2689.09		1411	3576.83	2689.09		1411	587.021	0		1411	587.021	0
							1412	26.0178	241.176		1412	26.0178	241.176		1412	224.49	472.812		1412	224.49	472.812		1412	3705.29	2774.19		1412	3705.29	2774.19		1412	0	285.881		1412	0	285.881
							1413	26.927	172.625		1413	26.927	172.625		1413	52.1157	274.785		1413	52.1157	274.785		1413	3450.95	2612.16		1413	3450.95	2612.16		1413	0	194.219		1413	0	194.219
							1414	26.7706	248.262		1414	26.7706	248.262		1414	140.179	389.049		1414	140.179	389.049		1414	3498.75	2660.91		1414	3498.75	2660.91		1414	33.5415	78.6932		1414	33.5415	78.6932
							1415	29.781	317.635		1415	29.781	317.635		1415	219.894	472.199		1415	219.894	472.199		1415	3044.02	2243.52		1415	3044.02	2243.52		1415	734.713	44.56		1415	734.713	44.56
							1416	44.3172	224.23		1416	44.3172	224.23		1416	251.688	494.989		1416	251.688	494.989		1416	3051.15	2250.51		1416	3051.15	2250.51		1416	378.083	484.45		1416	378.083	484.45
							1417	20.8044	131.119		1417	20.8044	131.119		1417	44.8275	271.908		1417	44.8275	271.908		1417	3362.27	2560.55		1417	3362.27	2560.55		1417	86.4788	175.737		1417	86.4788	175.737
							1418	24.5782	133.238		1418	24.5782	133.238		1418	201.425	451.608		1418	201.425	451.608		1418	48.226	938.088		1418	48.226	938.088		1418	0	1217.07		1418	0	1217.07
							1419	73.0866	210.145		1419	73.0866	210.145		1419	175.292	427.107		1419	175.292	427.107		1419	68.1376	920.439		1419	68.1376	920.439		1419	424.19	404.078		1419	424.19	404.078
							1420	74.7228	248.077		1420	74.7228	248.077		1420	208.158	456.922		1420	208.158	456.922		1420	43.1601	970.25		1420	43.1601	970.25		1420	0	0		1420	0	0
							1421	95.0346	227.909		1421	95.0346	227.909		1421	58.5705	272.876		1421	58.5705	272.876		1421	0	1253.09		1421	0	1253.09		1421	47.7671	328.457		1421	47.7671	328.457
							1422	8.6304	126.024		1422	8.6304	126.024		1422	64.4743	276.246		1422	64.4743	276.246		1422	0	1259.69		1422	0	1259.69		1422	0	0		1422	0	0
							1423	0.3545	121.512		1423	0.3545	121.512		1423	160.209	412.193		1423	160.209	412.193		1423	0	1234.37		1423	0	1234.37		1423	0	461.386		1423	0	461.386
							1424	5.1867	122.853		1424	5.1867	122.853		1424	71.4586	280.918		1424	71.4586	280.918		1424	0	1263.59		1424	0	1263.59		1424	0	0		1424	0	0
							1425	120.41	270.423		1425	120.41	270.423		1425	57.4989	291.857		1425	57.4989	291.857		1425	0	1272.48		1425	0	1272.48		1425	2362.28	83.6456		1425	2362.28	83.6456
							1426	27.1242	147.775		1426	27.1242	147.775		1426	152.544	404.585		1426	152.544	404.585		1426	0	1243.81		1426	0	1243.81		1426	123.961	2644.47		1426	123.961	2644.47
							1427	134.507	256.33		1427	134.507	256.33		1427	66.9116	298.033		1427	66.9116	298.033		1427	0	1282		1427	0	1282		1427	150.261	11.4062		1427	150.261	11.4062
							1428	40.6914	159.738		1428	40.6914	159.738		1428	197.314	445.545		1428	197.314	445.545		1428	0	1276.54		1428	0	1276.54		1428	1217.44	3913.83		1428	1217.44	3913.83
							1429	35.9128	158.232		1429	35.9128	158.232		1429	27.4108	254.969		1429	27.4108	254.969		1429	0	1305.58		1429	0	1305.58		1429	486.383	106.039		1429	486.383	106.039
							1430	145.473	253.438		1430	145.473	253.438		1430	42.7235	256.946		1430	42.7235	256.946		1430	341.538	320.471		1430	341.538	320.471		1430	2137.59	846.573		1430	2137.59	846.573
							1431	154.693	278.818		1431	154.693	278.818		1431	54.6985	265.089		1431	54.6985	265.089		1431	354.044	448.329		1431	354.044	448.329		1431	0	0		1431	0	0
							1432	29.5707	151.765		1432	29.5707	151.765		1432	48.3416	280.54		1432	48.3416	280.54		1432	0	1300.83		1432	0	1300.83		1432	156.557	183.068		1432	156.557	183.068
							1433	165.163	272.285		1433	165.163	272.285		1433	199.241	443.715		1433	199.241	443.715		1433	0	1482.44		1433	0	1482.44		1433	82.4295	278.951		1433	82.4295	278.951
							1434	74.2303	194.992		1434	74.2303	194.992		1434	33.3762	246.125		1434	33.3762	246.125		1434	0	1475.36		1434	0	1475.36		1434	1103.71	225.921		1434	1103.71	225.921
							1435	180.202	356.03		1435	180.202	356.03		1435	148.935	399.665		1435	148.935	399.665		1435	0	1481		1435	0	1481		1435	211.879	191.141		1435	211.879	191.141
							1436	67.0433	190.503		1436	67.0433	190.503		1436	40.934	272.458		1436	40.934	272.458		1436	0	1514.47		1436	0	1514.47		1436	0	143.104		1436	0	143.104
							1437	132.735	250.393		1437	132.735	250.393		1437	252.244	483.737		1437	252.244	483.737		1437	0	1530.29		1437	0	1530.29		1437	667.367	36.8726		1437	667.367	36.8726
							1438	184.576	294.935		1438	184.576	294.935		1438	129.294	380.537		1438	129.294	380.537		1438	0	1499.39		1438	0	1499.39		1438	496.934	146.526		1438	496.934	146.526
							1439	197.666	305.906		1439	197.666	305.906		1439	94.8822	345.35		1439	94.8822	345.35		1439	0	1520.77		1439	0	1520.77		1439	277.206	18.1033		1439	277.206	18.1033
							1440	222.56	339.335		1440	222.56	339.335		1440	46.5889	277.219		1440	46.5889	277.219		1440	0	1564.44		1440	0	1564.44		1440	19.2741	26.4491		1440	19.2741	26.4491
							1441	204.721	313.181		1441	204.721	313.181		1441	209.416	445.845		1441	209.416	445.845		1441	0	1491		1441	0	1491		1441	196.369	0		1441	196.369	0
							1442	59.4665	109.933		1442	59.4665	109.933		1442	26.2444	255.938		1442	26.2444	255.938		1442	0	1512.47		1442	0	1512.47		1442	838.107	3.556		1442	838.107	3.556
							1443	75.6824	130.019		1443	75.6824	130.019		1443	239.929	468.923		1443	239.929	468.923		1443	0	1573.66		1443	0	1573.66		1443	1795.13	271.711		1443	1795.13	271.711
							1444	23.3365	71.2152		1444	23.3365	71.2152		1444	16.7532	228.453		1444	16.7532	228.453		1444	0	1573.15		1444	0	1573.15		1444	98.3644	250.816		1444	98.3644	250.816
							1445	17.8728	64.8049		1445	17.8728	64.8049		1445	194.299	431.323		1445	194.299	431.323		1445	0	1670.34		1445	0	1670.34		1445	0	285.663		1445	0	285.663
							1446	21.6019	74.2791		1446	21.6019	74.2791		1446	109.377	360.518		1446	109.377	360.518		1446	0	1685.12		1446	0	1685.12		1446	971.273	263.743		1446	971.273	263.743
							1447	11.5463	56.4911		1447	11.5463	56.4911		1447	89.0921	341.034		1447	89.0921	341.034		1447	0	1614.01		1447	0	1614.01		1447	0	155.395		1447	0	155.395
							1448	12.242	75.3331		1448	12.242	75.3331		1448	50.2539	279.269		1448	50.2539	279.269		1448	0	1647.67		1448	0	1647.67		1448	0	171.186		1448	0	171.186
							1449	28.3203	94.5809		1449	28.3203	94.5809		1449	18.8585	242.778		1449	18.8585	242.778		1449	0	1094.09		1449	0	1094.09		1449	1.7167	0		1449	1.7167	0
							1450	17.744	390.022		1450	17.744	390.022		1450	113.154	331.269		1450	113.154	331.269		1450	0	1095.89		1450	0	1095.89		1450	0	194.944		1450	0	194.944
							1451	40.802	403.438		1451	40.802	403.438		1451	34.024	264.946		1451	34.024	264.946		1451	0	1193.21		1451	0	1193.21		1451	262.339	27.5046		1451	262.339	27.5046
							1452	11.1479	354.747		1452	11.1479	354.747		1452	146.201	402.063		1452	146.201	402.063		1452	0	1402.12		1452	0	1402.12		1452	267.808	209.523		1452	267.808	209.523
							1453	104.634	456.27		1453	104.634	456.27		1453	43.7487	270.672		1453	43.7487	270.672		1453	0	1413.9		1453	0	1413.9		1453	52.1275	242.51		1453	52.1275	242.51
							1454	110.35	500.31		1454	110.35	500.31		1454	96.7921	344.261		1454	96.7921	344.261		1454	0	1685.74		1454	0	1685.74		1454	306.967	324.562		1454	306.967	324.562
							1455	177.415	529.773		1455	177.415	529.773		1455	8.49	236.94		1455	8.49	236.94		1455	0	1715.14		1455	0	1715.14		1455	0	126.866		1455	0	126.866
							1456	238.283	524.832		1456	238.283	524.832		1456	114.897	358.347		1456	114.897	358.347		1456	0	1730.37		1456	0	1730.37		1456	215.148	70.9734		1456	215.148	70.9734
							1457	68.9958	510.774		1457	68.9958	510.774		1457	6.7256	230.592		1457	6.7256	230.592		1457	0	1773.1		1457	0	1773.1		1457	229.146	0		1457	229.146	0
							1458	120.291	491.943		1458	120.291	491.943		1458	196.575	424.931		1458	196.575	424.931		1458	0	37.0448		1458	0	37.0448		1458	701.934	132.814		1458	701.934	132.814
							1459	9.9218	474.925		1459	9.9218	474.925		1459	144.776	377.36		1459	144.776	377.36		1459	0	269.338		1459	0	269.338		1459	628.964	0		1459	628.964	0
							1460	9.8117	463.414		1460	9.8117	463.414		1460	28.108	263.316		1460	28.108	263.316		1460	0	216.113		1460	0	216.113		1460	1319.49	0		1460	1319.49	0
							1461	12.7226	454.93		1461	12.7226	454.93		1461	194.551	420.762		1461	194.551	420.762		1461	0	271.415		1461	0	271.415		1461	225.823	49.668		1461	225.823	49.668
							1462	15.9483	458.557		1462	15.9483	458.557		1462	48.0807	298.756		1462	48.0807	298.756		1462	1.0882	49.8364		1462	1.0882	49.8364		1462	666.242	0		1462	666.242	0
							1463	165.046	230.183		1463	165.046	230.183		1463	140.928	372.156		1463	140.928	372.156		1463	0	214.227		1463	0	214.227		1463	0	137.369		1463	0	137.369
							1464	184.076	199.93		1464	184.076	199.93		1464	235.169	452.797		1464	235.169	452.797		1464	0	192.91		1464	0	192.91		1464	493.45	103.588		1464	493.45	103.588
							1465	149.731	165.372		1465	149.731	165.372		1465	74.5547	317.315		1465	74.5547	317.315		1465	0	26.5616		1465	0	26.5616		1465	3607.75	1480.21		1465	3607.75	1480.21
							1466	77.1732	367.877		1466	77.1732	367.877		1466	34.2706	285.137		1466	34.2706	285.137		1466	0	174.098		1466	0	174.098		1466	452.578	337.45		1466	452.578	337.45
							1467	65.7922	352.915		1467	65.7922	352.915		1467	140.58	371.034		1467	140.58	371.034		1467	187.864	142.185		1467	187.864	142.185		1467	0	53.3304		1467	0	53.3304
							1468	41.823	385.135		1468	41.823	385.135		1468	62.5587	305.684		1468	62.5587	305.684		1468	1069.59	619.468		1468	1069.59	619.468		1468	1605.05	0		1468	1605.05	0
							1469	99.899	296.692		1469	99.899	296.692		1469	53.8474	297.046		1469	53.8474	297.046		1469	0	124.608		1469	0	124.608		1469	3206.22	1053.34		1469	3206.22	1053.34
							1470	60.1922	556.54		1470	60.1922	556.54		1470	180.127	401.684		1470	180.127	401.684		1470	0	283.999		1470	0	283.999		1470	0	0		1470	0	0
							1471	53.1008	533.023		1471	53.1008	533.023		1471	37.867	275.768		1471	37.867	275.768		1471	0	260.415		1471	0	260.415		1471	482.899	0		1471	482.899	0
							1472	10.4813	181.628		1472	10.4813	181.628		1472	68.9301	333.608		1472	68.9301	333.608		1472	0	327.429		1472	0	327.429		1472	414.977	0		1472	414.977	0
							1473	1.5665	181.808		1473	1.5665	181.808		1473	86.9758	314.549		1473	86.9758	314.549		1473	0	468.645		1473	0	468.645		1473	267.52	143.295		1473	267.52	143.295
							1474	63.1305	439.528		1474	63.1305	439.528		1474	9.0562	234.064		1474	9.0562	234.064		1474	0	497.77		1474	0	497.77		1474	190.368	91.4747		1474	190.368	91.4747
							1475	34.6826	147.126		1475	34.6826	147.126		1475	6.5098	225.2		1475	6.5098	225.2		1475	0	519.699		1475	0	519.699		1475	527.589	239.426		1475	527.589	239.426
							1476	42.5803	151.215		1476	42.5803	151.215		1476	164.953	374.341		1476	164.953	374.341		1476	405.548	0		1476	405.548	0		1476	3647.73	1538.64		1476	3647.73	1538.64
							1477	62.5866	177.67		1477	62.5866	177.67		1477	142.427	349.881		1477	142.427	349.881		1477	334.755	18.8071		1477	334.755	18.8071		1477	344.35	29.7335		1477	344.35	29.7335
							1478	109.594	634.543		1478	109.594	634.543		1478	105.969	397.468		1478	105.969	397.468		1478	0	32.0629		1478	0	32.0629		1478	2066.08	12.1291		1478	2066.08	12.1291
							1479	96.4966	471.801		1479	96.4966	471.801		1479	64.7243	353.458		1479	64.7243	353.458		1479	0	7.3473		1479	0	7.3473		1479	158.655	63.677		1479	158.655	63.677
							1480	80.4913	709.429		1480	80.4913	709.429		1480	92.1492	298.56		1480	92.1492	298.56		1480	0	67.9879		1480	0	67.9879		1480	16.658	91.6185		1480	16.658	91.6185
							1481	55.759	1023.07		1481	55.759	1023.07		1481	126.439	337.072		1481	126.439	337.072		1481	0	102.878		1481	0	102.878		1481	1251.68	80.9247		1481	1251.68	80.9247
							1482	43.588	1159.77		1482	43.588	1159.77		1482	109.582	317.037		1482	109.582	317.037		1482	0	133.679		1482	0	133.679		1482	0	341.681		1482	0	341.681
							1483	12.4036	1076.93		1483	12.4036	1076.93		1483	82.5469	374.978		1483	82.5469	374.978		1483	0	84.6901		1483	0	84.6901		1483	938.819	52.783		1483	938.819	52.783
							1484	54.5021	758.701		1484	54.5021	758.701		1484	53.6093	346.613		1484	53.6093	346.613		1484	0	130.848		1484	0	130.848		1484	0	1.1191		1484	0	1.1191
							1485	119.216	1011.12		1485	119.216	1011.12		1485	66.8478	282.116		1485	66.8478	282.116		1485	0	174.356		1485	0	174.356		1485	0	160.304		1485	0	160.304
							1486	7.7353	1335.54		1486	7.7353	1335.54		1486	99.2638	317.162		1486	99.2638	317.162		1486	0	145.895		1486	0	145.895		1486	0	322.312		1486	0	322.312
							1487	185.945	891.248		1487	185.945	891.248		1487	271.01	258.021		1487	271.01	258.021		1487	0	160.659		1487	0	160.659		1487	0	123.386		1487	0	123.386
							1488	188.896	889.476		1488	188.896	889.476		1488	400.471	340.811		1488	400.471	340.811		1488	0	176.877		1488	0	176.877		1488	0	0		1488	0	0
							1489	36.6076	617.856		1489	36.6076	617.856		1489	404.298	333.836		1489	404.298	333.836		1489	0	180.95		1489	0	180.95		1489	177.982	241.533		1489	177.982	241.533
							1490	181.949	879.398		1490	181.949	879.398		1490	520.443	225.655		1490	520.443	225.655		1490	0	183.615		1490	0	183.615		1490	609.379	141.637		1490	609.379	141.637
							1491	133.738	1105.81		1491	133.738	1105.81		1491	544.527	212.903		1491	544.527	212.903		1491	0	195.503		1491	0	195.503		1491	219.272	0		1491	219.272	0
							1492	104.55	1281.97		1492	104.55	1281.97		1492	526.208	228.994		1492	526.208	228.994		1492	0	231.836		1492	0	231.836		1492	0	178.25		1492	0	178.25
							1493	158.735	795.233		1493	158.735	795.233		1493	469.793	273.454		1493	469.793	273.454		1493	0	247.093		1493	0	247.093		1493	2270.41	0		1493	2270.41	0
							1494	151.751	1236.23		1494	151.751	1236.23		1494	379.132	353.53		1494	379.132	353.53		1494	33.5942	240.487		1494	33.5942	240.487		1494	195.104	0		1494	195.104	0
							1495	19.8335	2190.23		1495	19.8335	2190.23		1495	459.846	287.702		1495	459.846	287.702		1495	105.331	284.637		1495	105.331	284.637		1495	0	21.5023		1495	0	21.5023
							1496	94.2381	1666.77		1496	94.2381	1666.77		1496	566.049	214.231		1496	566.049	214.231		1496	119.718	302.509		1496	119.718	302.509		1496	101.625	0		1496	101.625	0
							1497	39.3357	1899.99		1497	39.3357	1899.99		1497	368.112	341.003		1497	368.112	341.003		1497	102.751	490.497		1497	102.751	490.497		1497	147.875	219.142		1497	147.875	219.142
							1498	19.601	1830.81		1498	19.601	1830.81		1498	425.529	326.102		1498	425.529	326.102		1498	161.488	441.475		1498	161.488	441.475		1498	1566.02	631.236		1498	1566.02	631.236
							1499	27.1465	2241.79		1499	27.1465	2241.79		1499	374.922	348.716		1499	374.922	348.716		1499	0	708.678		1499	0	708.678		1499	223.311	0		1499	223.311	0
							1500	198.216	308.5		1500	198.216	308.5		1500	324.66	283.717		1500	324.66	283.717		1500	0	724.614		1500	0	724.614		1500	199.108	282.082		1500	199.108	282.082
							1501	162.059	282.087		1501	162.059	282.087		1501	333.181	292.57		1501	333.181	292.57		1501	0	757.899		1501	0	757.899		1501	226.458	46.2956		1501	226.458	46.2956
							1502	202.832	318.451		1502	202.832	318.451		1502	374.114	340.159		1502	374.114	340.159		1502	0	737.045		1502	0	737.045		1502	298.321	352.807		1502	298.321	352.807
							1503	295.153	405.843		1503	295.153	405.843		1503	326.171	292.936		1503	326.171	292.936		1503	0	635.807		1503	0	635.807		1503	110.513	105.918		1503	110.513	105.918
							1504	248.983	380.688		1504	248.983	380.688		1504	379.425	343.752		1504	379.425	343.752		1504	0	656.562		1504	0	656.562		1504	0	43.5478		1504	0	43.5478
							1505	160.305	304.332		1505	160.305	304.332		1505	318.569	295.042		1505	318.569	295.042		1505	0	656.658		1505	0	656.658		1505	141.837	0		1505	141.837	0
							1506	343.121	470.392		1506	343.121	470.392		1506	348.701	307.814		1506	348.701	307.814		1506	0	650.247		1506	0	650.247		1506	0	326.628		1506	0	326.628
							1507	186.807	320.821		1507	186.807	320.821		1507	603.063	220.169		1507	603.063	220.169		1507	0	641.332		1507	0	641.332		1507	18.266	0		1507	18.266	0
							1508	268.41	413.313		1508	268.41	413.313		1508	593.668	238.591		1508	593.668	238.591		1508	0	605.583		1508	0	605.583		1508	755.186	28.2347		1508	755.186	28.2347
							1509	315.207	447.497		1509	315.207	447.497		1509	323.746	301.681		1509	323.746	301.681		1509	0	587.672		1509	0	587.672		1509	212.192	0		1509	212.192	0
							1510	59.9087	119.893		1510	59.9087	119.893		1510	619.189	233.078		1510	619.189	233.078		1510	0	579.753		1510	0	579.753		1510	0	170.661		1510	0	170.661
							1511	353.719	482.088		1511	353.719	482.088		1511	423.804	385.896		1511	423.804	385.896		1511	0	578.553		1511	0	578.553		1511	622.812	349.655		1511	622.812	349.655
							1512	266.05	388.332		1512	266.05	388.332		1512	473.148	323.021		1512	473.148	323.021		1512	0	498.334		1512	0	498.334		1512	35.9891	0		1512	35.9891	0
							1513	128.898	194.748		1513	128.898	194.748		1513	609.343	237.581		1513	609.343	237.581		1513	0	464.558		1513	0	464.558		1513	0	339.434		1513	0	339.434
							1514	145.759	212.263		1514	145.759	212.263		1514	358.616	318.017		1514	358.616	318.017		1514	0	455.113		1514	0	455.113		1514	48.3314	0		1514	48.3314	0
							1515	147.911	213.017		1515	147.911	213.017		1515	550.922	268.212		1515	550.922	268.212		1515	0	454.55		1515	0	454.55		1515	73.4694	200.052		1515	73.4694	200.052
							1516	56.2275	123.325		1516	56.2275	123.325		1516	340.761	309.037		1516	340.761	309.037		1516	0	448.696		1516	0	448.696		1516	30.4924	0		1516	30.4924	0
							1517	214.602	286.937		1517	214.602	286.937		1517	394.312	357.796		1517	394.312	357.796		1517	0	442.647		1517	0	442.647		1517	2080.52	20.4428		1517	2080.52	20.4428
							1518	57.5328	122.699		1518	57.5328	122.699		1518	357.779	316.768		1518	357.779	316.768		1518	0	429.44		1518	0	429.44		1518	444.674	270.56		1518	444.674	270.56
							1519	212.166	279.136		1519	212.166	279.136		1519	327.231	306.663		1519	327.231	306.663		1519	0	424.34		1519	0	424.34		1519	288.745	182.687		1519	288.745	182.687
							1520	295.392	379.432		1520	295.392	379.432		1520	357.871	316.719		1520	357.871	316.719		1520	0	430.832		1520	0	430.832		1520	24.7993	94.574		1520	24.7993	94.574
							1521	447.436	581.788		1521	447.436	581.788		1521	351.621	313.962		1521	351.621	313.962		1521	0	419.785		1521	0	419.785		1521	65.3804	244.429		1521	65.3804	244.429
							1522	435.066	566.162		1522	435.066	566.162		1522	607.875	246.006		1522	607.875	246.006		1522	0	388.523		1522	0	388.523		1522	0	0		1522	0	0
							1523	286.955	363.718		1523	286.955	363.718		1523	560.582	269.06		1523	560.582	269.06		1523	0	386.698		1523	0	386.698		1523	84.255	0		1523	84.255	0
							1524	213.541	276.755		1524	213.541	276.755		1524	610.939	244.222		1524	610.939	244.222		1524	0	373.13		1524	0	373.13		1524	329.925	557.602		1524	329.925	557.602
							1525	458.297	588.828		1525	458.297	588.828		1525	368.844	328.383		1525	368.844	328.383		1525	0	232.814		1525	0	232.814		1525	609.303	895.692		1525	609.303	895.692
							1526	320.08	405.855		1526	320.08	405.855		1526	510.107	306.954		1526	510.107	306.954		1526	10.441	129.748		1526	10.441	129.748		1526	1465.6	364.522		1526	1465.6	364.522
							1527	132.317	171.394		1527	132.317	171.394		1527	344.417	317.721		1527	344.417	317.721		1527	91.7691	321.056		1527	91.7691	321.056		1527	2036.13	627.42		1527	2036.13	627.42
							1528	277.962	342.156		1528	277.962	342.156		1528	336.085	315.147		1528	336.085	315.147		1528	167.121	225.616		1528	167.121	225.616		1528	478.499	124.366		1528	478.499	124.366
							1529	318.379	382.772		1529	318.379	382.772		1529	434.387	391.837		1529	434.387	391.837		1529	542.551	559.44		1529	542.551	559.44		1529	361.753	31.889		1529	361.753	31.889
							1530	400.944	466.527		1530	400.944	466.527		1530	442.086	381.298		1530	442.086	381.298		1530	431.859	404.262		1530	431.859	404.262		1530	753.885	0		1530	753.885	0
							1531	551.254	653.732		1531	551.254	653.732		1531	503.998	314.41		1531	503.998	314.41		1531	136.677	755.565		1531	136.677	755.565		1531	62.6645	199.733		1531	62.6645	199.733
							1532	459.281	533.971		1532	459.281	533.971		1532	385.763	346.371		1532	385.763	346.371		1532	144.939	765.195		1532	144.939	765.195		1532	1858.8	1222.19		1532	1858.8	1222.19
							1533	294.56	332.415		1533	294.56	332.415		1533	371.286	330.246		1533	371.286	330.246		1533	48.6511	609.771		1533	48.6511	609.771		1533	43.4045	0		1533	43.4045	0
							1534	290.909	304.125		1534	290.909	304.125		1534	593.197	261.938		1534	593.197	261.938		1534	26.804	633.952		1534	26.804	633.952		1534	0	315.399		1534	0	315.399
							1535	501.807	576.294		1535	501.807	576.294		1535	382.724	342.7		1535	382.724	342.7		1535	249.119	564.589		1535	249.119	564.589		1535	317.414	173.001		1535	317.414	173.001
							1536	600.248	690.88		1536	600.248	690.88		1536	374.428	333.627		1536	374.428	333.627		1536	0	181.401		1536	0	181.401		1536	489.925	455.999		1536	489.925	455.999
							1537	50.2292	157.491		1537	50.2292	157.491		1537	415.626	382.67		1537	415.626	382.67		1537	0	200.364		1537	0	200.364		1537	39.7283	83.7881		1537	39.7283	83.7881
							1538	144.84	170.584		1538	144.84	170.584		1538	449.379	384.576		1538	449.379	384.576		1538	0	224.821		1538	0	224.821		1538	170.365	610.7		1538	170.365	610.7
							1539	340.521	504.724		1539	340.521	504.724		1539	600.797	263.168		1539	600.797	263.168		1539	0	242.473		1539	0	242.473		1539	267.62	141.438		1539	267.62	141.438
							1540	292.153	527.425		1540	292.153	527.425		1540	554.643	242.193		1540	554.643	242.193		1540	130.521	126.698		1540	130.521	126.698		1540	548.4	46.1315		1540	548.4	46.1315
							1541	315.052	641.622		1541	315.052	641.622		1541	593.916	255.265		1541	593.916	255.265		1541	0	261.628		1541	0	261.628		1541	180.706	0		1541	180.706	0
							1542	314.321	541.928		1542	314.321	541.928		1542	357.745	326.57		1542	357.745	326.57		1542	0	278.721		1542	0	278.721		1542	2180.08	140.256		1542	2180.08	140.256
							1543	323.004	562.956		1543	323.004	562.956		1543	555.52	242.943		1543	555.52	242.943		1543	4.5742	197.368		1543	4.5742	197.368		1543	3198.47	950.264		1543	3198.47	950.264
							1544	62.7549	634.276		1544	62.7549	634.276		1544	405.842	367.233		1544	405.842	367.233		1544	0	216.773		1544	0	216.773		1544	1929.28	0		1544	1929.28	0
							1545	382.637	584.854		1545	382.637	584.854		1545	590.384	273.398		1545	590.384	273.398		1545	0	431.464		1545	0	431.464		1545	673.146	330.861		1545	673.146	330.861
							1546	414.389	610.779		1546	414.389	610.779		1546	605.455	262.413		1546	605.455	262.413		1546	233.244	401.49		1546	233.244	401.49		1546	0	375.88		1546	0	375.88
							1547	450.27	604.012		1547	450.27	604.012		1547	556.114	245.536		1547	556.114	245.536		1547	0	409.191		1547	0	409.191		1547	2187.01	136.651		1547	2187.01	136.651
							1548	458.046	639.715		1548	458.046	639.715		1548	436.383	410.248		1548	436.383	410.248		1548	0	422.071		1548	0	422.071		1548	86.8839	427.985		1548	86.8839	427.985
							1549	520.158	657.078		1549	520.158	657.078		1549	381.497	340.609		1549	381.497	340.609		1549	0	425.762		1549	0	425.762		1549	780.964	323.962		1549	780.964	323.962
							1550	579.287	683.246		1550	579.287	683.246		1550	358.115	331.901		1550	358.115	331.901		1550	0	437.247		1550	0	437.247		1550	229.265	0		1550	229.265	0
							1551	45.1989	152.338		1551	45.1989	152.338		1551	407.211	368.364		1551	407.211	368.364		1551	0	501.298		1551	0	501.298		1551	617.598	31.6027		1551	617.598	31.6027
							1552	68.8116	474.063		1552	68.8116	474.063		1552	599.663	275.327		1552	599.663	275.327		1552	0	459.19		1552	0	459.19		1552	1094.58	208.838		1552	1094.58	208.838
							1553	46.2106	157.351		1553	46.2106	157.351		1553	384.733	343.668		1553	384.733	343.668		1553	0	444.245		1553	0	444.245		1553	8.2143	98.1883		1553	8.2143	98.1883
							1554	82.648	464.282		1554	82.648	464.282		1554	392.364	351.966		1554	392.364	351.966		1554	38.477	436.439		1554	38.477	436.439		1554	143.99	103.637		1554	143.99	103.637
							1555	95.8053	619.612		1555	95.8053	619.612		1555	488.807	357.74		1555	488.807	357.74		1555	0	465.436		1555	0	465.436		1555	2198.97	0		1555	2198.97	0
							1556	106.538	655.822		1556	106.538	655.822		1556	596.245	281.831		1556	596.245	281.831		1556	0	565.095		1556	0	565.095		1556	808.827	489.611		1556	808.827	489.611
							1557	67.6309	173.234		1557	67.6309	173.234		1557	522.92	327.959		1557	522.92	327.959		1557	0	575.928		1557	0	575.928		1557	0	0.8396		1557	0	0.8396
							1558	70.2455	175.848		1558	70.2455	175.848		1558	562.67	303.665		1558	562.67	303.665		1558	0	607.499		1558	0	607.499		1558	90.341	584.139		1558	90.341	584.139
							1559	76.6258	572.898		1559	76.6258	572.898		1559	578.139	264.381		1559	578.139	264.381		1559	0	613.896		1559	0	613.896		1559	464.843	0		1559	464.843	0
							1560	118.821	642.929		1560	118.821	642.929		1560	561.898	256.889		1560	561.898	256.889		1560	0	615.127		1560	0	615.127		1560	1582.29	383.953		1560	1582.29	383.953
							1561	105.975	469.147		1561	105.975	469.147		1561	375.91	342.436		1561	375.91	342.436		1561	0	651.849		1561	0	651.849		1561	0	975.224		1561	0	975.224
							1562	121.115	679.661		1562	121.115	679.661		1562	587.252	271.154		1562	587.252	271.154		1562	0	578.793		1562	0	578.793		1562	166.897	341.255		1562	166.897	341.255
							1563	116.278	475.931		1563	116.278	475.931		1563	420.507	381.961		1563	420.507	381.961		1563	0	702.255		1563	0	702.255		1563	111.806	136.112		1563	111.806	136.112
							1564	126.64	646.695		1564	126.64	646.695		1564	594.204	287.433		1564	594.204	287.433		1564	0	501.812		1564	0	501.812		1564	710.714	0		1564	710.714	0
							1565	133.594	659.423		1565	133.594	659.423		1565	605.981	279.331		1565	605.981	279.331		1565	0	445.905		1565	0	445.905		1565	216.789	235.743		1565	216.789	235.743
							1566	95.7126	201.315		1566	95.7126	201.315		1566	362.624	340.02		1566	362.624	340.02		1566	0	475.507		1566	0	475.507		1566	251.421	441.049		1566	251.421	441.049
							1567	84.4769	342.539		1567	84.4769	342.539		1567	575.988	300.077		1567	575.988	300.077		1567	243.172	225.684		1567	243.172	225.684		1567	2122.07	0		1567	2122.07	0
							1568	158.836	276.73		1568	158.836	276.73		1568	435.5	400.894		1568	435.5	400.894		1568	0	550.928		1568	0	550.928		1568	2092.76	1224.99		1568	2092.76	1224.99
							1569	205.237	1061.53		1569	205.237	1061.53		1569	521.726	338.351		1569	521.726	338.351		1569	43.6082	595.085		1569	43.6082	595.085		1569	2259.07	1505.34		1569	2259.07	1505.34
							1570	124.951	706.729		1570	124.951	706.729		1570	364.511	345.032		1570	364.511	345.032		1570	56.7117	320.907		1570	56.7117	320.907		1570	34.9281	132.036		1570	34.9281	132.036
							1571	214.214	1116.31		1571	214.214	1116.31		1571	395.015	354.052		1571	395.015	354.052		1571	31.4427	252.478		1571	31.4427	252.478		1571	547.38	19.2475		1571	547.38	19.2475
							1572	277.477	967.277		1572	277.477	967.277		1572	609.042	288.187		1572	609.042	288.187		1572	86.9855	397.715		1572	86.9855	397.715		1572	219.99	171.529		1572	219.99	171.529
							1573	219.368	1111.4		1573	219.368	1111.4		1573	375.19	346.997		1573	375.19	346.997		1573	205.459	406.483		1573	205.459	406.483		1573	3527.91	1426.24		1573	3527.91	1426.24
							1574	229.323	865.782		1574	229.323	865.782		1574	508.162	355.986		1574	508.162	355.986		1574	0	502.039		1574	0	502.039		1574	85.1943	159.217		1574	85.1943	159.217
							1575	230.23	1110.31		1575	230.23	1110.31		1575	603.066	286.517		1575	603.066	286.517		1575	0	492.032		1575	0	492.032		1575	573.606	0		1575	573.606	0
							1576	151.712	753.338		1576	151.712	753.338		1576	587.503	279.826		1576	587.503	279.826		1576	0	513.768		1576	0	513.768		1576	979.366	49.3713		1576	979.366	49.3713
							1577	160.431	769.384		1577	160.431	769.384		1577	349.997	342.597		1577	349.997	342.597		1577	21.8127	469.669		1577	21.8127	469.669		1577	458.571	557.946		1577	458.571	557.946
							1578	176.26	1265.88		1578	176.26	1265.88		1578	553.551	267.83		1578	553.551	267.83		1578	341.504	448.422		1578	341.504	448.422		1578	360.737	40.4297		1578	360.737	40.4297
							1579	258.884	895.096		1579	258.884	895.096		1579	363.614	347.413		1579	363.614	347.413		1579	0	746.263		1579	0	746.263		1579	1304.62	2282.13		1579	1304.62	2282.13
							1580	156.371	737.832		1580	156.371	737.832		1580	382.497	350.361		1580	382.497	350.361		1580	0	562.546		1580	0	562.546		1580	3176.04	1017.06		1580	3176.04	1017.06
							1581	165.199	745.127		1581	165.199	745.127		1581	370.661	351.579		1581	370.661	351.579		1581	0	759.325		1581	0	759.325		1581	656.069	387.531		1581	656.069	387.531
							1582	159.742	717.203		1582	159.742	717.203		1582	517.578	359.919		1582	517.578	359.919		1582	0	471.432		1582	0	471.432		1582	322.305	268.443		1582	322.305	268.443
							1583	253.214	886.764		1583	253.214	886.764		1583	529.058	348.729		1583	529.058	348.729		1583	0	543.217		1583	0	543.217		1583	2266.22	98.9811		1583	2266.22	98.9811
							1584	292.032	1010.24		1584	292.032	1010.24		1584	559.372	277.997		1584	559.372	277.997		1584	0	730.821		1584	0	730.821		1584	656.848	31.6656		1584	656.848	31.6656
							1585	246.183	1125.7		1585	246.183	1125.7		1585	556.829	276.804		1585	556.829	276.804		1585	0	624.931		1585	0	624.931		1585	0	302.969		1585	0	302.969
							1586	168.052	751.77		1586	168.052	751.77		1586	377.427	355.107		1586	377.427	355.107		1586	0	534.416		1586	0	534.416		1586	409.489	103.936		1586	409.489	103.936
							1587	310.443	974.537		1587	310.443	974.537		1587	407.13	366.216		1587	407.13	366.216		1587	0	622.717		1587	0	622.717		1587	75.5583	93.9417		1587	75.5583	93.9417
							1588	224.736	841.443		1588	224.736	841.443		1588	483.347	403.88		1588	483.347	403.88		1588	0	419.318		1588	0	419.318		1588	349.18	0		1588	349.18	0
							1589	256.825	884.252		1589	256.825	884.252		1589	389.451	358.389		1589	389.451	358.389		1589	0	428.75		1589	0	428.75		1589	0	41.2663		1589	0	41.2663
							1590	300.246	941.759		1590	300.246	941.759		1590	604.636	301.706		1590	604.636	301.706		1590	0	512.776		1590	0	512.776		1590	457.176	313.131		1590	457.176	313.131
							1591	243.983	865.678		1591	243.983	865.678		1591	393.294	359.983		1591	393.294	359.983		1591	0	428.816		1591	0	428.816		1591	205.315	99.662		1591	205.315	99.662
							1592	320.263	1000.84		1592	320.263	1000.84		1592	557.124	283.927		1592	557.124	283.927		1592	0	522.909		1592	0	522.909		1592	268.875	4.3026		1592	268.875	4.3026
							1593	255.887	881.311		1593	255.887	881.311		1593	500.218	390.719		1593	500.218	390.719		1593	0	422.897		1593	0	422.897		1593	0	208.532		1593	0	208.532
							1594	268.101	894.935		1594	268.101	894.935		1594	544.356	280.937		1594	544.356	280.937		1594	0	161.052		1594	0	161.052		1594	71.4978	0		1594	71.4978	0
							1595	214.079	817.121		1595	214.079	817.121		1595	532.596	277.234		1595	532.596	277.234		1595	0	136.164		1595	0	136.164		1595	447.683	345.523		1595	447.683	345.523
							1596	315.286	958.899		1596	315.286	958.899		1596	463.193	432.851		1596	463.193	432.851		1596	0	106.71		1596	0	106.71		1596	0	219.497		1596	0	219.497
							1597	322.883	1014.56		1597	322.883	1014.56		1597	599.665	316.7		1597	599.665	316.7		1597	0	58.9328		1597	0	58.9328		1597	0	98.1885		1597	0	98.1885
							1598	247.173	863.487		1598	247.173	863.487		1598	382.855	363.343		1598	382.855	363.343		1598	7.3115	96.5765		1598	7.3115	96.5765		1598	685.77	0		1598	685.77	0
							1599	301.363	931.929		1599	301.363	931.929		1599	432.271	392.622		1599	432.271	392.622		1599	0	80.8643		1599	0	80.8643		1599	0	275.233		1599	0	275.233
							1600	237.766	838.283		1600	237.766	838.283		1600	521.198	371.856		1600	521.198	371.856		1600	0	86.5863		1600	0	86.5863		1600	0	0		1600	0	0
							1601	291.133	912.786		1601	291.133	912.786		1601	595.587	321.912		1601	595.587	321.912		1601	0	40.4053		1601	0	40.4053		1601	229.154	512.224		1601	229.154	512.224
							1602	262.37	868.919		1602	262.37	868.919		1602	560.146	293.803		1602	560.146	293.803		1602	0	75.8571		1602	0	75.8571		1602	397.047	0		1602	397.047	0
							1603	270.178	879.836		1603	270.178	879.836		1603	511.359	385.365		1603	511.359	385.365		1603	0	73.3869		1603	0	73.3869		1603	219.688	0		1603	219.688	0
							1604	246.393	835.411		1604	246.393	835.411		1604	373.29	361.89		1604	373.29	361.89		1604	0	90.8046		1604	0	90.8046		1604	0	184.726		1604	0	184.726
							1605	302.14	921.43		1605	302.14	921.43		1605	384.541	366.837		1605	384.541	366.837		1605	0	0		1605	0	0		1605	1475.02	106.628		1605	1475.02	106.628
							1606	363.603	1007.26		1606	363.603	1007.26		1606	542.332	357.947		1606	542.332	357.947		1606	0	44.8787		1606	0	44.8787		1606	167.314	0		1606	167.314	0
							1607	245.026	825.587		1607	245.026	825.587		1607	502.01	399.058		1607	502.01	399.058		1607	0	68.2483		1607	0	68.2483		1607	2780.9	1354.42		1607	2780.9	1354.42
							1608	236.575	802.721		1608	236.575	802.721		1608	399.836	369.473		1608	399.836	369.473		1608	0	71.5667		1608	0	71.5667		1608	896.8	483.638		1608	896.8	483.638
							1609	241.288	811.7		1609	241.288	811.7		1609	488.23	421.832		1609	488.23	421.832		1609	0	174.909		1609	0	174.909		1609	833.207	24.3388		1609	833.207	24.3388
							1610	339.169	965.369		1610	339.169	965.369		1610	565.578	301.159		1610	565.578	301.159		1610	0	222.635		1610	0	222.635		1610	226.137	0		1610	226.137	0
							1611	260.547	848.511		1611	260.547	848.511		1611	367.204	361.103		1611	367.204	361.103		1611	169.528	426.402		1611	169.528	426.402		1611	71.1417	0		1611	71.1417	0
							1612	253.274	814.693		1612	253.274	814.693		1612	530.989	287.549		1612	530.989	287.549		1612	0	690.462		1612	0	690.462		1612	163.846	140.839		1612	163.846	140.839
							1613	299.085	901.451		1613	299.085	901.451		1613	570.808	305.942		1613	570.808	305.942		1613	0	706.694		1613	0	706.694		1613	79.9756	29.0709		1613	79.9756	29.0709
							1614	269.206	838.715		1614	269.206	838.715		1614	605.746	323.425		1614	605.746	323.425		1614	33.3848	532.921		1614	33.3848	532.921		1614	176.736	520.016		1614	176.736	520.016
							1615	278.827	853.029		1615	278.827	853.029		1615	533.143	290.57		1615	533.143	290.57		1615	0	792.451		1615	0	792.451		1615	367.284	41.7355		1615	367.284	41.7355
							1616	277.228	844.159		1616	277.228	844.159		1616	533.38	293.978		1616	533.38	293.978		1616	0	813.545		1616	0	813.545		1616	18.9519	33.4988		1616	18.9519	33.4988
							1617	79.2783	160.38		1617	79.2783	160.38		1617	390.977	372.393		1617	390.977	372.393		1617	0	820.639		1617	0	820.639		1617	265.727	45.0892		1617	265.727	45.0892
							1618	83.8779	188.827		1618	83.8779	188.827		1618	556.287	307.043		1618	556.287	307.043		1618	0	806.149		1618	0	806.149		1618	67.181	244.224		1618	67.181	244.224
							1619	53.7853	165.926		1619	53.7853	165.926		1619	520.359	291.452		1619	520.359	291.452		1619	0	832.404		1619	0	832.404		1619	1.8132	570.981		1619	1.8132	570.981
							1620	78.2829	161.902		1620	78.2829	161.902		1620	387.889	373.942		1620	387.889	373.942		1620	0	813.856		1620	0	813.856		1620	2858.32	976.185		1620	2858.32	976.185
							1621	16.5703	134.148		1621	16.5703	134.148		1621	593.183	338.388		1621	593.183	338.388		1621	0	832.471		1621	0	832.471		1621	113.283	240.295		1621	113.283	240.295
							1622	53.3258	138.253		1622	53.3258	138.253		1622	382.898	374.339		1622	382.898	374.339		1622	0	788.213		1622	0	788.213		1622	1086.56	197.75		1622	1086.56	197.75
							1623	5.0597	98.8849		1623	5.0597	98.8849		1623	385.659	374.486		1623	385.659	374.486		1623	0	833.729		1623	0	833.729		1623	2097.45	205.748		1623	2097.45	205.748
							1624	39.1321	137.567		1624	39.1321	137.567		1624	472.649	435.197		1624	472.649	435.197		1624	0	833.225		1624	0	833.225		1624	1203.5	98.0059		1624	1203.5	98.0059
							1625	2.5167	90.7893		1625	2.5167	90.7893		1625	605.34	332.764		1625	605.34	332.764		1625	0	798.482		1625	0	798.482		1625	136.857	67.0388		1625	136.857	67.0388
							1626	58.8286	227.685		1626	58.8286	227.685		1626	496.747	433.834		1626	496.747	433.834		1626	0	830.636		1626	0	830.636		1626	0	361.938		1626	0	361.938
							1627	25.585	129.737		1627	25.585	129.737		1627	475.76	441.073		1627	475.76	441.073		1627	0	821.834		1627	0	821.834		1627	469.314	139.123		1627	469.314	139.123
							1628	32.1825	141.333		1628	32.1825	141.333		1628	499.543	299.295		1628	499.543	299.295		1628	0	808.818		1628	0	808.818		1628	94.0733	271.022		1628	94.0733	271.022
							1629	29.39	225.922		1629	29.39	225.922		1629	548.073	378.395		1629	548.073	378.395		1629	0	826.554		1629	0	826.554		1629	46.3533	154.42		1629	46.3533	154.42
							1630	26.199	128.791		1630	26.199	128.791		1630	450.35	410.531		1630	450.35	410.531		1630	0	811.525		1630	0	811.525		1630	42.57	0		1630	42.57	0
							1631	2.5993	131.493		1631	2.5993	131.493		1631	517.453	301.983		1631	517.453	301.983		1631	0	834.678		1631	0	834.678		1631	135.949	215.229		1631	135.949	215.229
							1632	18.8577	119.041		1632	18.8577	119.041		1632	574.616	360.815		1632	574.616	360.815		1632	0	829.872		1632	0	829.872		1632	0	165.979		1632	0	165.979
							1633	13.4525	101.12		1633	13.4525	101.12		1633	396.333	383.074		1633	396.333	383.074		1633	0	827.141		1633	0	827.141		1633	0	190.042		1633	0	190.042
							1634	10.1107	90.1634		1634	10.1107	90.1634		1634	506.412	430.999		1634	506.412	430.999		1634	0	821.738		1634	0	821.738		1634	352.139	0		1634	352.139	0
							1635	19.1359	96.1136		1635	19.1359	96.1136		1635	603.577	342.771		1635	603.577	342.771		1635	0	526.208		1635	0	526.208		1635	0	0		1635	0	0
							1636	43.3091	114.336		1636	43.3091	114.336		1636	489.224	456.828		1636	489.224	456.828		1636	0	639.137		1636	0	639.137		1636	20.7307	358.898		1636	20.7307	358.898
							1637	45.2425	108.932		1637	45.2425	108.932		1637	386.975	380.516		1637	386.975	380.516		1637	0	561.076		1637	0	561.076		1637	0	0		1637	0	0
							1638	108.445	129.826		1638	108.445	129.826		1638	389.21	381.937		1638	389.21	381.937		1638	730.866	0		1638	730.866	0		1638	0.3872	260.697		1638	0.3872	260.697
							1639	114.347	128.101		1639	114.347	128.101		1639	419.694	392.502		1639	419.694	392.502		1639	880.874	0		1639	880.874	0		1639	173.401	0		1639	173.401	0
							1640	90.648	99.3904		1640	90.648	99.3904		1640	422.622	393.875		1640	422.622	393.875		1640	390.129	0		1640	390.129	0		1640	0	51.3734		1640	0	51.3734
							1641	30.595	181.133		1641	30.595	181.133		1641	492.895	457.907		1641	492.895	457.907		1641	378.488	0		1641	378.488	0		1641	2572.44	858.832		1641	2572.44	858.832
							1642	26.7622	162.637		1642	26.7622	162.637		1642	406.089	393.06		1642	406.089	393.06		1642	240.628	0		1642	240.628	0		1642	0	141.765		1642	0	141.765
							1643	47.1231	304.063		1643	47.1231	304.063		1643	405.354	392.808		1643	405.354	392.808		1643	206.056	0		1643	206.056	0		1643	411.492	286.263		1643	411.492	286.263
							1644	13.0508	153.079		1644	13.0508	153.079		1644	447.651	406.822		1644	447.651	406.822		1644	299.353	0		1644	299.353	0		1644	16.6347	0		1644	16.6347	0
							1645	1.8667	137.222		1645	1.8667	137.222		1645	557.986	337.194		1645	557.986	337.194		1645	308.613	0		1645	308.613	0		1645	0	252.476		1645	0	252.476
							1646	18.1671	328.382		1646	18.1671	328.382		1646	470.922	431.337		1646	470.922	431.337		1646	206.613	0		1646	206.613	0		1646	113.057	0		1646	113.057	0
							1647	15.0147	191.064		1647	15.0147	191.064		1647	482.119	443.226		1647	482.119	443.226		1647	188.542	0		1647	188.542	0		1647	329.829	185.677		1647	329.829	185.677
							1648	24.8064	34.2984		1648	24.8064	34.2984		1648	399.239	392.197		1648	399.239	392.197		1648	147.649	0		1648	147.649	0		1648	165.868	40.9002		1648	165.868	40.9002
							1649	74.5375	81.2393		1649	74.5375	81.2393		1649	580.717	379.956		1649	580.717	379.956		1649	127.189	0		1649	127.189	0		1649	471.249	329.839		1649	471.249	329.839
							1650	5.5033	164.909		1650	5.5033	164.909		1650	553.478	337.572		1650	553.478	337.572		1650	353.786	0		1650	353.786	0		1650	0	246.246		1650	0	246.246
							1651	75.7282	329.588		1651	75.7282	329.588		1651	499.412	316.567		1651	499.412	316.567		1651	1444.36	17.3623		1651	1444.36	17.3623		1651	34.1121	140.434		1651	34.1121	140.434
							1652	235.866	299.693		1652	235.866	299.693		1652	480.071	440.989		1652	480.071	440.989		1652	1462.46	33.6133		1652	1462.46	33.6133		1652	0	121.284		1652	0	121.284
							1653	62.8898	501.008		1653	62.8898	501.008		1653	410.742	397.388		1653	410.742	397.388		1653	1438.23	11.4094		1653	1438.23	11.4094		1653	0	57.9478		1653	0	57.9478
							1654	235.842	328.326		1654	235.842	328.326		1654	493.518	455.344		1654	493.518	455.344		1654	1189.35	0		1654	1189.35	0		1654	0	241.243		1654	0	241.243
							1655	71.7795	497.207		1655	71.7795	497.207		1655	489.978	322.932		1655	489.978	322.932		1655	1433.88	8.0437		1655	1433.88	8.0437		1655	116.703	621.893		1655	116.703	621.893
							1656	106.139	464.277		1656	106.139	464.277		1656	488.57	449.984		1656	488.57	449.984		1656	1466.56	3.8802		1656	1466.56	3.8802		1656	722.73	35.8873		1656	722.73	35.8873
							1657	177.892	384.783		1657	177.892	384.783		1657	512.896	460.422		1657	512.896	460.422		1657	1524.6	45.7725		1657	1524.6	45.7725		1657	9.8754	1524.51		1657	9.8754	1524.51
							1658	179.074	187.314		1658	179.074	187.314		1658	437.082	406.874		1658	437.082	406.874		1658	1422.4	0		1658	1422.4	0		1658	0	0		1658	0	0
							1659	190.094	595.147		1659	190.094	595.147		1659	427.615	404.802		1659	427.615	404.802		1659	1266.7	0		1659	1266.7	0		1659	419.348	0		1659	419.348	0
							1660	180.134	562.217		1660	180.134	562.217		1660	601.847	366.987		1660	601.847	366.987		1660	1259.57	0		1660	1259.57	0		1660	0	306.611		1660	0	306.611
							1661	169.884	591.757		1661	169.884	591.757		1661	454.158	414.85		1661	454.158	414.85		1661	1307.46	0		1661	1307.46	0		1661	977.229	88.1496		1661	977.229	88.1496
							1662	150.163	825.681		1662	150.163	825.681		1662	530.81	443.271		1662	530.81	443.271		1662	1257.7	0		1662	1257.7	0		1662	1824.76	64.6393		1662	1824.76	64.6393
							1663	347.412	620.242		1663	347.412	620.242		1663	411.381	402.745		1663	411.381	402.745		1663	1232.17	0		1663	1232.17	0		1663	614.481	41.1196		1663	614.481	41.1196
							1664	256.982	790.654		1664	256.982	790.654		1664	397.183	395.622		1664	397.183	395.622		1664	1602.41	86.9093		1664	1602.41	86.9093		1664	137.743	251.249		1664	137.743	251.249
							1665	161.132	871.924		1665	161.132	871.924		1665	418.645	406.1		1665	418.645	406.1		1665	1081.77	0		1665	1081.77	0		1665	3482.36	1365.59		1665	3482.36	1365.59
							1666	403.446	1051.14		1666	403.446	1051.14		1666	429.637	409.331		1666	429.637	409.331		1666	1079.09	0		1666	1079.09	0		1666	920.176	23.8422		1666	920.176	23.8422
							1667	335.492	1223.8		1667	335.492	1223.8		1667	505.232	469.162		1667	505.232	469.162		1667	1265.37	0		1667	1265.37	0		1667	2142.99	492.039		1667	2142.99	492.039
							1668	8.9255	144.679		1668	8.9255	144.679		1668	478.889	439.064		1668	478.889	439.064		1668	1677.15	57.9185		1668	1677.15	57.9185		1668	290.473	74.5214		1668	290.473	74.5214
							1669	76.7829	141.518		1669	76.7829	141.518		1669	422.598	409.211		1669	422.598	409.211		1669	1683.35	118.529		1669	1683.35	118.529		1669	645.452	0		1669	645.452	0
							1670	155.269	162.624		1670	155.269	162.624		1670	523.341	457.153		1670	523.341	457.153		1670	1414.3	0		1670	1414.3	0		1670	0	49.6456		1670	0	49.6456
							1671	89.7829	176.306		1671	89.7829	176.306		1671	529.852	452.445		1671	529.852	452.445		1671	950.971	0		1671	950.971	0		1671	2713.43	734.61		1671	2713.43	734.61
							1672	86.4535	161.305		1672	86.4535	161.305		1672	601.789	377.918		1672	601.789	377.918		1672	1401.85	0		1672	1401.85	0		1672	206.001	0		1672	206.001	0
							1673	87.3371	123.825		1673	87.3371	123.825		1673	499.972	334.214		1673	499.972	334.214		1673	1343.78	0		1673	1343.78	0		1673	72.4564	171.409		1673	72.4564	171.409
							1674	59.8655	91.6865		1674	59.8655	91.6865		1674	428.132	412.841		1674	428.132	412.841		1674	1202.8	0		1674	1202.8	0		1674	292.491	11.4958		1674	292.491	11.4958
							1675	29.5183	56.7566		1675	29.5183	56.7566		1675	527.656	464.724		1675	527.656	464.724		1675	1738.78	231.718		1675	1738.78	231.718		1675	2722.25	1377.18		1675	2722.25	1377.18
							1676	10.6737	169.453		1676	10.6737	169.453		1676	541.079	351.568		1676	541.079	351.568		1676	1735.59	240.322		1676	1735.59	240.322		1676	1014.33	462.299		1676	1014.33	462.299
							1677	1.4031	89.9841		1677	1.4031	89.9841		1677	437.692	416.471		1677	437.692	416.471		1677	1553.44	124.519		1677	1553.44	124.519		1677	629.86	582.751		1677	629.86	582.751
							1678	2.0631	86.131		1678	2.0631	86.131		1678	419.064	411.676		1678	419.064	411.676		1678	1410.1	54.7959		1678	1410.1	54.7959		1678	0	389.35		1678	0	389.35
							1679	29.2279	178.464		1679	29.2279	178.464		1679	546.069	443.891		1679	546.069	443.891		1679	1118.89	157.348		1679	1118.89	157.348		1679	407.862	650.377		1679	407.862	650.377
							1680	184.553	260.38		1680	184.553	260.38		1680	420.148	412.096		1680	420.148	412.096		1680	0	616.074		1680	0	616.074		1680	0	145.775		1680	0	145.775
							1681	133.646	435.565		1681	133.646	435.565		1681	525.303	476.76		1681	525.303	476.76		1681	0	614.587		1681	0	614.587		1681	631.608	2295.84		1681	631.608	2295.84
							1682	60.7762	483.828		1682	60.7762	483.828		1682	430.137	415.887		1682	430.137	415.887		1682	0	607.779		1682	0	607.779		1682	1333.52	4022.6		1682	1333.52	4022.6
							1683	28.1179	509.671		1683	28.1179	509.671		1683	434.175	418.623		1683	434.175	418.623		1683	0	607.557		1683	0	607.557		1683	0	0		1683	0	0
							1684	35.5587	309.578		1684	35.5587	309.578		1684	487.716	447.581		1684	487.716	447.581		1684	0	569.31		1684	0	569.31		1684	561.131	287.345		1684	561.131	287.345
							1685	10.3344	314.928		1685	10.3344	314.928		1685	554.163	366.601		1685	554.163	366.601		1685	0	521.347		1685	0	521.347		1685	0	209.366		1685	0	209.366
							1686	46.0731	345.543		1686	46.0731	345.543		1686	461.382	426.874		1686	461.382	426.874		1686	0	353.336		1686	0	353.336		1686	506.241	410.732		1686	506.241	410.732
							1687	8.7971	488.053		1687	8.7971	488.053		1687	491.56	451.64		1687	491.56	451.64		1687	0	437.721		1687	0	437.721		1687	84.0385	0		1687	84.0385	0
							1688	32.1754	429.08		1688	32.1754	429.08		1688	504.38	465.175		1688	504.38	465.175		1688	0	535.96		1688	0	535.96		1688	0	74.4503		1688	0	74.4503
							1689	38.3974	288.723		1689	38.3974	288.723		1689	543.089	463.578		1689	543.089	463.578		1689	0	527.758		1689	0	527.758		1689	55.0258	212.05		1689	55.0258	212.05
							1690	10.7253	355.334		1690	10.7253	355.334		1690	540.035	364.742		1690	540.035	364.742		1690	0	482.097		1690	0	482.097		1690	50.2462	127.781		1690	50.2462	127.781
							1691	24.3222	384.193		1691	24.3222	384.193		1691	517.05	478.537		1691	517.05	478.537		1691	0	497.594		1691	0	497.594		1691	103.552	239.387		1691	103.552	239.387
							1692	11.084	407.725		1692	11.084	407.725		1692	422.37	417.683		1692	422.37	417.683		1692	0	500.04		1692	0	500.04		1692	273.481	428.404		1692	273.481	428.404
							1693	5.2252	417.687		1693	5.2252	417.687		1693	540.207	473.325		1693	540.207	473.325		1693	0	461.479		1693	0	461.479		1693	200.961	22.6384		1693	200.961	22.6384
							1694	133.276	353.334		1694	133.276	353.334		1694	559.497	376.19		1694	559.497	376.19		1694	0	484.611		1694	0	484.611		1694	0	204.04		1694	0	204.04
							1695	158.563	273.53		1695	158.563	273.53		1695	433.239	424.247		1695	433.239	424.247		1695	9.0992	501.408		1695	9.0992	501.408		1695	294.095	189.537		1695	294.095	189.537
							1696	26.1194	788.094		1696	26.1194	788.094		1696	558.394	455.288		1696	558.394	455.288		1696	25.2018	506.356		1696	25.2018	506.356		1696	1794.32	380.733		1696	1794.32	380.733
							1697	18.0934	768.57		1697	18.0934	768.57		1697	441.068	428.732		1697	441.068	428.732		1697	31.7766	508.923		1697	31.7766	508.923		1697	3376.53	1278.86		1697	3376.53	1278.86
							1698	94.0538	702.914		1698	94.0538	702.914		1698	441.279	430.164		1698	441.279	430.164		1698	21.8832	500.064		1698	21.8832	500.064		1698	128.745	261.448		1698	128.745	261.448
							1699	61.2914	639.238		1699	61.2914	639.238		1699	538.184	493.567		1699	538.184	493.567		1699	0	450.069		1699	0	450.069		1699	1636.39	325.454		1699	1636.39	325.454
							1700	53.6892	962.918		1700	53.6892	962.918		1700	606.26	421.43		1700	606.26	421.43		1700	0	472.865		1700	0	472.865		1700	2778.33	1005.14		1700	2778.33	1005.14
							1701	201.013	701.596		1701	201.013	701.596		1701	450.042	435.406		1701	450.042	435.406		1701	0	402.385		1701	0	402.385		1701	223.445	690.88		1701	223.445	690.88
							1702	206.869	695.862		1702	206.869	695.862		1702	551.644	478.163		1702	551.644	478.163		1702	0	450.406		1702	0	450.406		1702	343.954	0		1702	343.954	0
							1703	224.506	667.371		1703	224.506	667.371		1703	490.388	450.378		1703	490.388	450.378		1703	0	437.366		1703	0	437.366		1703	0	324.137		1703	0	324.137
							1704	193.043	259.344		1704	193.043	259.344		1704	445.715	434.989		1704	445.715	434.989		1704	0	425.993		1704	0	425.993		1704	551.861	0		1704	551.861	0
							1705	59.7361	213.566		1705	59.7361	213.566		1705	504.323	463.932		1705	504.323	463.932		1705	148.868	543.006		1705	148.868	543.006		1705	840.487	2.674		1705	840.487	2.674
							1706	57.5509	83.3205		1706	57.5509	83.3205		1706	532.269	493.554		1706	532.269	493.554		1706	0	416.858		1706	0	416.858		1706	144.119	0		1706	144.119	0
							1707	47.9834	559.15		1707	47.9834	559.15		1707	595.965	435.671		1707	595.965	435.671		1707	0	410.603		1707	0	410.603		1707	101.141	520.21		1707	101.141	520.21
							1708	74.0239	299.195		1708	74.0239	299.195		1708	530.073	491.085		1708	530.073	491.085		1708	161.718	530.317		1708	161.718	530.317		1708	21.4476	42.0615		1708	21.4476	42.0615
							1709	256.5	425.684		1709	256.5	425.684		1709	446.97	438.647		1709	446.97	438.647		1709	2.7241	394.163		1709	2.7241	394.163		1709	3.3739	0		1709	3.3739	0
							1710	108.29	488.293		1710	108.29	488.293		1710	456.827	442.905		1710	456.827	442.905		1710	0	32.3675		1710	0	32.3675		1710	184.05	0		1710	184.05	0
							1711	356.642	432.037		1711	356.642	432.037		1711	561.459	482.012		1711	561.459	482.012		1711	0	31.5383		1711	0	31.5383		1711	0	0		1711	0	0
							1712	253.258	465.354		1712	253.258	465.354		1712	551.269	499.79		1712	551.269	499.79		1712	0	0		1712	0	0		1712	131.445	219.802		1712	131.445	219.802
							1713	41.5204	49.6944		1713	41.5204	49.6944		1713	586.776	453.972		1713	586.776	453.972		1713	0	0		1713	0	0		1713	107.373	114.177		1713	107.373	114.177
							1714	20.5042	398.464		1714	20.5042	398.464		1714	600.809	426.341		1714	600.809	426.341		1714	6.8469	0		1714	6.8469	0		1714	369.46	118.895		1714	369.46	118.895
							1715	154.734	468.444		1715	154.734	468.444		1715	595.651	443.214		1715	595.651	443.214		1715	41.5148	0		1715	41.5148	0		1715	61.84	295.1		1715	61.84	295.1
							1716	19.0925	1157.84		1716	19.0925	1157.84		1716	551.729	400.006		1716	551.729	400.006		1716	55.2772	0		1716	55.2772	0		1716	595.539	0		1716	595.539	0
							1717	266.611	792.873		1717	266.611	792.873		1717	536.311	497.172		1717	536.311	497.172		1717	81.3846	0		1717	81.3846	0		1717	181.493	208.972		1717	181.493	208.972
							1718	409.561	687.411		1718	409.561	687.411		1718	480.835	455.509		1718	480.835	455.509		1718	83.3692	0		1718	83.3692	0		1718	219.23	431.138		1718	219.23	431.138
							1719	405.841	625.842		1719	405.841	625.842		1719	546.754	507.899		1719	546.754	507.899		1719	96.8243	4.383		1719	96.8243	4.383		1719	362.993	311.148		1719	362.993	311.148
							1720	28.4535	1011.7		1720	28.4535	1011.7		1720	438.691	330.781		1720	438.691	330.781		1720	107.457	9.3018		1720	107.457	9.3018		1720	16.2915	462.038		1720	16.2915	462.038
							1721	60.5187	165.032		1721	60.5187	165.032		1721	548.906	406.906		1721	548.906	406.906		1721	130.993	32.1108		1721	130.993	32.1108		1721	1186.03	0		1721	1186.03	0
							1722	20.5766	150.306		1722	20.5766	150.306		1722	584.912	426.841		1722	584.912	426.841		1722	142.02	45.2856		1722	142.02	45.2856		1722	0	132.082		1722	0	132.082
							1723	45.5029	1171.91		1723	45.5029	1171.91		1723	447.912	446.161		1723	447.912	446.161		1723	141.483	45.6188		1723	141.483	45.6188		1723	556.54	0		1723	556.54	0
							1724	0.3845	1433.49		1724	0.3845	1433.49		1724	490.649	461.41		1724	490.649	461.41		1724	161.059	62.244		1724	161.059	62.244		1724	164.04	208.183		1724	164.04	208.183
							1725	12.4903	18.0411		1725	12.4903	18.0411		1725	510.099	470.647		1725	510.099	470.647		1725	165.076	69.2171		1725	165.076	69.2171		1725	50.5389	320.572		1725	50.5389	320.572
							1726	20.4042	146.117		1726	20.4042	146.117		1726	464.93	455.825		1726	464.93	455.825		1726	189.171	81.7189		1726	189.171	81.7189		1726	0	0.0013		1726	0	0.0013
							1727	92.1343	110.437		1727	92.1343	110.437		1727	501.477	467.691		1727	501.477	467.691		1727	196.68	89.9516		1727	196.68	89.9516		1727	3249.93	1137.01		1727	3249.93	1137.01
							1728	130.648	393.951		1728	130.648	393.951		1728	566.721	506.209		1728	566.721	506.209		1728	233.666	101.076		1728	233.666	101.076		1728	2271.25	0		1728	2271.25	0
							1729	150.455	316.982		1729	150.455	316.982		1729	529.33	410.261		1729	529.33	410.261		1729	236.819	123.503		1729	236.819	123.503		1729	0	0		1729	0	0
							1730	151.095	271.896		1730	151.095	271.896		1730	534.58	494.666		1730	534.58	494.666		1730	241.887	125.705		1730	241.887	125.705		1730	714.107	58.8244		1730	714.107	58.8244
							1731	79.7598	255.803		1731	79.7598	255.803		1731	537.351	497.65		1731	537.351	497.65		1731	249.287	131.832		1731	249.287	131.832		1731	1298.9	362.438		1731	1298.9	362.438
							1732	7.7526	337.533		1732	7.7526	337.533		1732	575.282	501.352		1732	575.282	501.352		1732	224.643	131.182		1732	224.643	131.182		1732	279.32	45.2852		1732	279.32	45.2852
							1733	23.0789	306.56		1733	23.0789	306.56		1733	478.514	463.785		1733	478.514	463.785		1733	268.45	147.136		1733	268.45	147.136		1733	2201.07	1222.9		1733	2201.07	1222.9
							1734	154.846	370.123		1734	154.846	370.123		1734	499.887	470.671		1734	499.887	470.671		1734	259.036	148.1		1734	259.036	148.1		1734	2651.96	1421.61		1734	2651.96	1421.61
							1735	173.746	287.933		1735	173.746	287.933		1735	426.501	324.209		1735	426.501	324.209		1735	259.527	151.698		1735	259.527	151.698		1735	128.717	210.564		1735	128.717	210.564
							1736	208.204	216.19		1736	208.204	216.19		1736	475.15	464.921		1736	475.15	464.921		1736	267.332	151.805		1736	267.332	151.805		1736	0	0		1736	0	0
							1737	243.883	621.876		1737	243.883	621.876		1737	458.159	385.816		1737	458.159	385.816		1737	275.723	167.667		1737	275.723	167.667		1737	930.697	443.562		1737	930.697	443.562
							1738	159.775	558.661		1738	159.775	558.661		1738	553.126	509.918		1738	553.126	509.918		1738	281.602	172.201		1738	281.602	172.201		1738	256.675	0		1738	256.675	0
							1739	154.994	546.903		1739	154.994	546.903		1739	535.31	420.202		1739	535.31	420.202		1739	283.108	176.438		1739	283.108	176.438		1739	474.204	379.981		1739	474.204	379.981
							1740	166.891	593.213		1740	166.891	593.213		1740	495.329	471.653		1740	495.329	471.653		1740	295.132	181.815		1740	295.132	181.815		1740	1362.07	0		1740	1362.07	0
							1741	195.027	617.671		1741	195.027	617.671		1741	548.244	508.511		1741	548.244	508.511		1741	287.089	179.604		1741	287.089	179.604		1741	115.783	0		1741	115.783	0
							1742	252.528	559.851		1742	252.528	559.851		1742	505.539	477.59		1742	505.539	477.59		1742	297.375	187.729		1742	297.375	187.729		1742	2212.82	0		1742	2212.82	0
							1743	554.321	594.937		1743	554.321	594.937		1743	484.008	474.182		1743	484.008	474.182		1743	324.329	191.824		1743	324.329	191.824		1743	0	0		1743	0	0
							1744	482.341	538.574		1744	482.341	538.574		1744	488.619	476.521		1744	488.619	476.521		1744	332.603	200.268		1744	332.603	200.268		1744	0	123.733		1744	0	123.733
							1745	433.775	627.342		1745	433.775	627.342		1745	489.895	477.265		1745	489.895	477.265		1745	311.082	230.615		1745	311.082	230.615		1745	0	265.112		1745	0	265.112
							1746	2.9102	166.196		1746	2.9102	166.196		1746	601.718	483.794		1746	601.718	483.794		1746	319.782	245.467		1746	319.782	245.467		1746	0	65.6415		1746	0	65.6415
							1747	136.289	313.087		1747	136.289	313.087		1747	505.205	482.426		1747	505.205	482.426		1747	319.475	222.738		1747	319.475	222.738		1747	202.061	62.4764		1747	202.061	62.4764
							1748	546.547	558.357		1748	546.547	558.357		1748	588.826	486.774		1748	588.826	486.774		1748	363.736	293.994		1748	363.736	293.994		1748	768.947	0		1748	768.947	0
							1749	537.793	588.885		1749	537.793	588.885		1749	592.23	484.69		1749	592.23	484.69		1749	324.858	229.883		1749	324.858	229.883		1749	491.512	152.335		1749	491.512	152.335
							1750	354.624	545.408		1750	354.624	545.408		1750	401.445	285.142		1750	401.445	285.142		1750	360.442	244.759		1750	360.442	244.759		1750	60.6526	0		1750	60.6526	0
							1751	380.504	571.809		1751	380.504	571.809		1751	610.925	479.615		1751	610.925	479.615		1751	346.347	272.665		1751	346.347	272.665		1751	1089.77	0		1751	1089.77	0
							1752	489.545	674.185		1752	489.545	674.185		1752	490.853	480.102		1752	490.853	480.102		1752	329.2	237.284		1752	329.2	237.284		1752	2337.44	1133.96		1752	2337.44	1133.96
							1753	456.642	661.985		1753	456.642	661.985		1753	573.758	490.345		1753	573.758	490.345		1753	362.486	253.69		1753	362.486	253.69		1753	394.229	15.1989		1753	394.229	15.1989
							1754	449.752	656.865		1754	449.752	656.865		1754	502.022	486.183		1754	502.022	486.183		1754	350.102	271.031		1754	350.102	271.031		1754	269.488	0		1754	269.488	0
							1755	450.837	665.407		1755	450.837	665.407		1755	477.636	476.157		1755	477.636	476.157		1755	339.939	249.164		1755	339.939	249.164		1755	0	134.469		1755	0	134.469
							1756	468.453	681.868		1756	468.453	681.868		1756	530.531	495.644		1756	530.531	495.644		1756	409.734	342.661		1756	409.734	342.661		1756	350.783	0		1756	350.783	0
							1757	377.971	644.515		1757	377.971	644.515		1757	534.927	497.649		1757	534.927	497.649		1757	366.564	292.532		1757	366.564	292.532		1757	0	142.716		1757	0	142.716
							1758	174.63	510.907		1758	174.63	510.907		1758	591.238	470.323		1758	591.238	470.323		1758	375.647	267.98		1758	375.647	267.98		1758	2422.11	1355.14		1758	2422.11	1355.14
							1759	369.746	647.916		1759	369.746	647.916		1759	499.015	487.093		1759	499.015	487.093		1759	372.907	299.439		1759	372.907	299.439		1759	115.24	537.207		1759	115.24	537.207
							1760	381.767	692.66		1760	381.767	692.66		1760	450.792	399.269		1760	450.792	399.269		1760	391.635	275.091		1760	391.635	275.091		1760	330.409	22.8122		1760	330.409	22.8122
							1761	431.46	733.382		1761	431.46	733.382		1761	418.541	341.392		1761	418.541	341.392		1761	403.844	291.105		1761	403.844	291.105		1761	339.17	43.3194		1761	339.17	43.3194
							1762	261.058	626.457		1762	261.058	626.457		1762	537.246	502.202		1762	537.246	502.202		1762	377.195	285.492		1762	377.195	285.492		1762	0	0		1762	0	0
							1763	241.529	623.049		1763	241.529	623.049		1763	505.056	492.973		1763	505.056	492.973		1763	392.841	291.395		1763	392.841	291.395		1763	455.676	310.247		1763	455.676	310.247
							1764	24.1311	500.047		1764	24.1311	500.047		1764	511.559	497.86		1764	511.559	497.86		1764	402.137	295.664		1764	402.137	295.664		1764	858.492	3544.8		1764	858.492	3544.8
							1765	414.729	752.633		1765	414.729	752.633		1765	560.824	500.658		1765	560.824	500.658		1765	398.787	297.637		1765	398.787	297.637		1765	541.706	132.624		1765	541.706	132.624
							1766	184.637	605.885		1766	184.637	605.885		1766	527.183	502.562		1766	527.183	502.562		1766	439.312	369.595		1766	439.312	369.595		1766	862.354	3546.78		1766	862.354	3546.78
							1767	336.648	718.592		1767	336.648	718.592		1767	594.495	471.061		1767	594.495	471.061		1767	409.303	305.582		1767	409.303	305.582		1767	2059.32	118.24		1767	2059.32	118.24
							1768	421.682	788.851		1768	421.682	788.851		1768	611.641	462.749		1768	611.641	462.749		1768	407.041	306.166		1768	407.041	306.166		1768	1343.08	0		1768	1343.08	0
							1769	261.455	705.453		1769	261.455	705.453		1769	560.303	453.419		1769	560.303	453.419		1769	409.143	308.986		1769	409.143	308.986		1769	163.342	0		1769	163.342	0
							1770	425.863	810.271		1770	425.863	810.271		1770	554.66	504.297		1770	554.66	504.297		1770	415.338	311.393		1770	415.338	311.393		1770	0	227.529		1770	0	227.529
							1771	323.712	743.732		1771	323.712	743.732		1771	607.239	460.914		1771	607.239	460.914		1771	410.736	329.786		1771	410.736	329.786		1771	218.519	0		1771	218.519	0
							1772	406.2	800.58		1772	406.2	800.58		1772	530.843	512.464		1772	530.843	512.464		1772	425.316	317.486		1772	425.316	317.486		1772	31.7797	85.3545		1772	31.7797	85.3545
							1773	11.6508	470.776		1773	11.6508	470.776		1773	628.116	452.683		1773	628.116	452.683		1773	405.269	319.566		1773	405.269	319.566		1773	158.548	219.252		1773	158.548	219.252
							1774	401.424	814.453		1774	401.424	814.453		1774	442.597	404.46		1774	442.597	404.46		1774	428.523	321.755		1774	428.523	321.755		1774	0	66.6873		1774	0	66.6873
							1775	324.666	766.53		1775	324.666	766.53		1775	514.673	506.747		1775	514.673	506.747		1775	466.748	397.441		1775	466.748	397.441		1775	443.336	0		1775	443.336	0
							1776	369.935	795.641		1776	369.935	795.641		1776	600.338	447.102		1776	600.338	447.102		1776	424.682	322.571		1776	424.682	322.571		1776	2529.33	1307.02		1776	2529.33	1307.02
							1777	374.962	802.227		1777	374.962	802.227		1777	363.09	257.421		1777	363.09	257.421		1777	428.468	325.036		1777	428.468	325.036		1777	197.633	0		1777	197.633	0
							1778	337.38	780.103		1778	337.38	780.103		1778	596.544	464.857		1778	596.544	464.857		1778	454.068	333.232		1778	454.068	333.232		1778	1636.53	0		1778	1636.53	0
							1779	440.432	848.093		1779	440.432	848.093		1779	591.24	469.05		1779	591.24	469.05		1779	430.934	327.933		1779	430.934	327.933		1779	435.526	300.789		1779	435.526	300.789
							1780	314.59	767.831		1780	314.59	767.831		1780	553.365	505.992		1780	553.365	505.992		1780	430.114	353.659		1780	430.114	353.659		1780	0	348.024		1780	0	348.024
							1781	335.817	793.19		1781	335.817	793.19		1781	523.891	515.123		1781	523.891	515.123		1781	421.139	324.537		1781	421.139	324.537		1781	969.636	80.5469		1781	969.636	80.5469
							1782	317.87	777.899		1782	317.87	777.899		1782	593.371	440.91		1782	593.371	440.91		1782	429.239	329.198		1782	429.239	329.198		1782	246.405	112.89		1782	246.405	112.89
							1783	349.684	809.702		1783	349.684	809.702		1783	530.594	518.265		1783	530.594	518.265		1783	420.607	332.183		1783	420.607	332.183		1783	1825.06	286.623		1783	1825.06	286.623
							1784	478.215	907.569		1784	478.215	907.569		1784	565.681	492.734		1784	565.681	492.734		1784	429.947	348.938		1784	429.947	348.938		1784	631.907	864.983		1784	631.907	864.983
[truncated: 13,140 more rows]

## Sheet: Figure 5
	Fig. 5G											Fig. 5H																							Fig. 5J				Fig. 5L				Fig. 5M				Fig. 5O
[truncated: 329 more rows]

## Sheet: Figure 6
	Figure 6C					Figure 6D					Figure 6E																														Figure 6G					Figure 6H
[truncated: 138 more rows]

[truncated: 7 more sheets: Figure 7, Suppl. Figure 1, Suppl. Figure 2, Suppl. Figure 3, Suppl. Figure 4, Suppl. Figure 5, Suppl. Figure 6]
